# Supplementary material for: The jet-like chromatin structure defines active secondary metabolism in fungi
Source: Nucleic Acids Res. 2024 Feb 26;52(9):4906–21. doi: 10.1093/nar/gkae131 (PMC11109943; doi:10.1093/nar/gkae131)
Supplement: gkae131_Supplemental_Files [file gkae131_supplemental_files.zip]

Archive with 3 entries (3 files):
- Supplementary Table Legends.pdf
- Supplementary_Figures_20240203.pdf
- Supplementary_Tables_20240116.xlsx
