# Supplementary material for: The jet-like chromatin structure defines active secondary metabolism in fungi
Source: Nucleic Acids Res. 2024 Feb 26;52(9):4906–21. doi: 10.1093/nar/gkae131 (PMC11109943; doi:10.1093/nar/gkae131)
Supplement: gkae131_Supplemental_Files [file gkae131_supplemental_files.zip › Supplementary_Tables_20240116.xlsx]

## Sheet: Table S1
Table S1. Primers used in this study.
Primer name	Sequence (5' to 3')	Purpose
Actin-F-RT	ATCCACGTCACCACTTTCAA	Measure the expression of FgActin gene
Actin-R-RT	TGCTTGGAGATCCACATTTG
TRI1-F-RT	CATGGGCTTCGGTTACGGAG	Measure the expression of FgTri1 gene
TRI1-R-RT	GTCATCCTGTACCAAT
TRI4-F-RT	GATTGGAGGAGAACACTTGC	Measure the expression of FgTri4 gene
TRI4-R-RT	TGGAATTGCCTTGGGGTA
TRI5-F-RT	CTCGATACCGCCTCCATGAG	Measure the expression of FgTri5 gene
TRI5-R-RT	CTCCACTAGCTCAATTGAAC
TRI6-F-RT	AATGCCCTCAGTCAGCTCAA	Measure the expression of FgTri6 gene
TRI6-R-RT	ATCCGCCTATAGTGATCTCGC
TRI10-F-RT	GAGCGTTACTTGGCCTCTAG	Measure the expression of FgTri10 gene
TRI10-R-RT	TACCAAAGTAGCACTGGAAG
01G09073-MF	GCCCTTCGGAGTTCAATA	Confirm the existence of 01G09073 gene in F. graminearum
01G09073-MR	CCAGGACCCTCAACCATA
01G09073-UF	CTTGATCAACAGCTCGTTGG	Amplify the left homologous arm of 01G09073 gene
01G09073-UR	AGCCAGCCAACAGCTCCCGGTTGAGTGGTGTGATAACAAG
01G09073-DF	CGCAAACCGCCTCTCCCCTGTTTGTATGTAGAAGCGATTTG	Amplify the right homologous arm of 01G09073 gene
01G09073-DR	GACTGTGTTAGCGATGATCAG
01G09073-NF	TGAGGTCGATAGCAT	Amplify the replacement fragment containing left homologous arm of 01G09073, HPH and right homologous arm of 01G09073
01G09073-NR	TCATCAGTCGGACAA
01G09073-ID-F	CGTCCTCGCTTACCTCTGA	Confirm the replaced fragment in F. graminearum
01G09073-ID-F	GCTCGCTCCTACGCACTTT

## Sheet: Table S2
Table S2. Statistics of libraries generated in this study.
Library		Strain	Treatment	Replicate	Raw reads	Cleaned reads		Mapped reads
						#	%	#	%
ATAC-Seq		PH-1	NaNO3	Rep1	30680522	30680382	99.9995	29984232	97.731
				Rep2	19459608	19459552	99.9997	18888653	97.0662
			Putrescine	Rep1	41990738	41989850	99.9979	41379334	98.546
				Rep2	36156462	36155230	99.9966	35594989	98.4505
CUT&Tag	H3K4me1	PH-1	NaNO3	Rep1	37761682	37761628	99.9999	37370407	98.964
				Rep2	33977400	33977352	99.9999	33644676	99.0209
			Putrescine	Rep1	33905206	33905072	99.9996	31245167	92.1548
				Rep2	35287026	35286964	99.9998	34746925	98.4696
	H3K4me3	PH-1	NaNO3	Rep1	41967976	41967946	99.9999	41706670	99.3774
				Rep2	35569402	35569340	99.9998	35178973	98.9025
			Putrescine	Rep1	33853516	33853460	99.9998	33550409	99.1048
				Rep2	35477736	35477692	99.9999	35182925	99.1691
	H3K9ac	PH-1	NaNO3	Rep1	36167420	36167402	100	35955390	99.4138
				Rep2	41688502	41688478	99.9999	41455960	99.4422
			Putrescine	Rep1	41752538	41752524	100	41478302	99.3432
				Rep2	40098668	40098662	100	39844445	99.366
		Δ01G09073	NaNO3	Rep1	48182864	48182844	100	46768151	97.0639
				Rep2	27198818	27198812	100	26907234	98.928
			Putrescine	Rep1	41257550	41257544	100	40812143	98.9204
				Rep2	48386028	48385994	99.9999	48037057	99.2788
		ΔGCN5	NaNO3	Rep1	77605012	77604920	99.9999	76420245	98.4735
				Rep2	36410504	36410480	99.9999	35808444	98.3465
			Putrescine	Rep1	50285590	50285438	99.9997	47208297	93.8807
				Rep2	52166840	52166526	99.9994	48004754	92.0221
	H3K27ac	PH-1	NaNO3	Rep1	40427410	40427364	99.9999	39900875	98.6977
				Rep2	33837188	33837130	99.9998	33375291	98.6351
			Putrescine	Rep1	36084460	36084420	99.9999	35615394	98.7002
				Rep2	37679824	37679756	99.9998	37010505	98.2238
		Δ01G09073	NaNO3	Rep1	47684264	47684192	99.9998	46341311	97.1838
				Rep2	33116794	33116766	99.9999	31959182	96.5045
			Putrescine	Rep1	32401920	32401906	100	31991721	98.7341
				Rep2	39739554	39739526	99.9999	39111106	98.4187
		ΔGCN5	NaNO3	Rep1	39706296	39706270	99.9999	38574946	97.1508
				Rep2	38736444	38736438	100	36825977	95.0681
			Putrescine	Rep1	46281906	46281816	99.9998	38034019	82.1792
				Rep2	37656644	37656546	99.9997	24831393	65.9418
	H3K27me3	PH-1	NaNO3	Rep1	54153734	54153688	99.9999	53882211	99.4987
				Rep2	24499652	24499604	99.9998	24381234	99.5168
			Putrescine	Rep1	32730196	32730132	99.9998	32549561	99.4483
				Rep2	34803230	34803194	99.9999	34472751	99.0505
RNA-seq		PH-1	NaNO3	Rep1	48548652	45890050	94.5238	45204141	98.5053
				Rep2	48373334	45204892	93.45	44920810	99.3716
				Rep3	44002716	41588540	94.5136	40970305	98.5134
			Putrescine	Rep1	45954176	44469711	96.7697	43586373	98.0136
				Rep2	50053144	47570716	95.0404	46691851	98.1525
				Rep3	47282320	45051408	95.2817	44437138	98.6365
		Δ01G09073	NaNO3	Rep1	43769774	41532247	94.888	41132270	99.0369
				Rep2	44784310	42606229	95.1365	42027624	98.642
				Rep3	39687940	37836501	95.335	37323859	98.6451
			Putrescine	Rep1	46499768	44482904	95.6626	44001640	98.9181
				Rep2	45057872	43087069	95.6261	42560752	98.7785
				Rep3	43272064	41145151	95.0848	40710459	98.9435
		ΔGCN5	NaNO3	Rep1	44057710	42374125	96.1787	42167089	99.5114
				Rep2	40341212	38695748	95.9211	38510272	99.5207
				Rep3	43313102	41504019	95.8232	41192667	99.2498
			Putrescine	Rep1	44077696	42812407	97.1294	42561343	99.4136
				Rep2	45150632	43391700	96.1043	43136169	99.4111
				Rep3	40937014	39235195	95.8428	39023320	99.46
Library		Strain	Culture	Raw reads	Cleaned reads		Mapped reads		Pairs mappable, unique and high quality	Hi-C contacts
					#	%	#	%	#	#
Hi-C		PH-1	NaNO3 (replicate 1)	540287758	540287758	100	540287758	100	526942610	199681579
			NaNO3 (replicate 2)	361703734	361703734	100	361264382	99.88	347284884	150595331
			Putrescine (replicate 1)	424381074	424381074	100	424381074	100	414368436	172785369
			Putrescine (replicate 2)	678977284	678977266	100	337820267	49.75	325826470	140707365
		Δ01G09073	NaNO3	335709860	335709860	100	335709860	100	323332198	137120286
			Putrescine	521804816	521804816	100	521804816	100	509046960	214087981
		ΔGCN5	NaNO3	339105372	339105372	100	339105372	100	329132606	142146793
			Putrescine	318178492	318178484	100	318178484	100	308305092	133573749

## Sheet: Table S3
Table S3. Differentially expressed genes in F. graminearum PH-1 under different treatments. Expression of each gene is represented by the FPKM value.
Chromosome	Start position	End position	Gene	Alias	Annotation	NaNO3 Rep1	NaNO3 Rep2	NaNO3 Rep3	NaNO3 Mean	Putrescine Rep1	Putrescine Rep2	Putrescine Rep3	Putrescine Mean	Adjusted P value
1	23518	25108	FGRAMPH1_01G00009	FGSG_11585	cytochrome P450 55A1	2.57	3.18	3	2.91667	18.65	19.17	19.39	19.07	1.11793e-48
1	32087	34196	FGRAMPH1_01G00017	FGSG_11581	kinetochore partial	6.51	7.63	7.29	7.14333	2.06	1.75	1.43	1.74667	5.89016e-08
1	36524	37114	FGRAMPH1_01G00019	FGSG_11580	hypothetical protein	2.76	2.48	3.77	3.00333	0.69	0.89	0.67	0.75	0.0496344
1	60404	62603	FGRAMPH1_01G00037	FGSG_00002	tenascin X precursor	0.94	0.47	0.18	0.53	0.07	0	0	0.0233333	0.000707276
1	77680	78886	FGRAMPH1_01G00051	FGSG_00006	hypothetical protein	0	0	0	0	5	3.24	4.79	4.34333	4.30638e-13
1	79452	81098	FGRAMPH1_01G00053	FGSG_00007	O-methylsterigmatocystin oxidoreductase	0	0	0	0	451.47	398.43	430.18	426.693	2.28394e-43
1	93358	94915	FGRAMPH1_01G00067	FGSG_00012	cytochrome p450 oxidoreductase	0.09	0.03	0.03	0.05	0.31	0.26	0.33	0.3	0.00747778
1	109025	110720	FGRAMPH1_01G00083	FGSG_00017	carboxypeptidase s	0.62	0.7	0.68	0.666667	1.87	1.44	1.29	1.53333	4.76477e-05
1	111445	112928	FGRAMPH1_01G00085	FGSG_00018	alkanal monooxygenase	40.04	50.56	57.03	49.21	199.28	191.34	211.61	200.743	5.1356e-43
1	121559	123305	FGRAMPH1_01G00093	FGSG_11651	unnamed protein product	5.31	5.77	5.2	5.42667	0.8	0.82	0.43	0.683333	1.44147e-10
1	124138	124930	FGRAMPH1_01G00095	FGSG_00023	spherulin 1A precursor	6.47	4.58	5.1	5.38333	0	0	0.06	0.02	7.91658e-09
1	128880	130410	FGRAMPH1_01G00101	FGSG_00026	monocarboxylate transporter 2	0.34	0.26	0.29	0.296667	5.03	7.11	5.06	5.73333	2.86036e-29
1	152172	154436	FGRAMPH1_01G00125	FGSG_11654	3-dehydroquinate dehydratase I	0.1	0.2	0.27	0.19	0.97	0.56	0.98	0.836667	3.60353e-06
1	154830	159870	FGRAMPH1_01G00127	FGSG_00036	fatty acid synthase alpha partial	0.03	0.01	0.01	0.0166667	632.23	546.94	660.98	613.383	3.63811e-119
1	160859	162209	FGRAMPH1_01G00129	FGSG_11655	Cytochrome E- group I	0	0.21	0	0.07	1701.96	1873.17	1782.57	1785.9	2.51278e-28
1	162873	169314	FGRAMPH1_01G00131	FGSG_11656	fatty acid synthase beta subunit	0	0.02	0	0.00666667	109.85	91.48	126.03	109.12	7.42296e-61
1	169462	170667	FGRAMPH1_01G00133	FGSG_00038	unnamed protein product	0	0	0.33	0.11	364.32	305.93	327.74	332.663	2.71026e-58
1	171138	172140	FGRAMPH1_01G00135	FGSG_00039	hypothetical protein	1.14	1.59	1.71	1.48	6.07	4.57	6.06	5.56667	4.91246e-13
1	177005	180100	FGRAMPH1_01G00139	FGSG_11657	Nitrogen catabolic enzyme regulatory	0	0	0	0	2.93	2.42	2.31	2.55333	6.07573e-15
1	180584	181601	FGRAMPH1_01G00141	FGSG_11658	Myc-type basic helix-loop-helix bHLH domain	0.04	0	0	0.0133333	523.53	520.06	449.45	497.68	1.35692e-36
1	183432	207436	FGRAMPH1_01G00143	FGSG_11659	nonribosomal peptide synthetase	0	0	0.02	0.00666667	64.37	38.5	74.23	59.0333	2.77839e-32
1	208223	209258	FGRAMPH1_01G00145	FGSG_00043	thioredoxin reductase	0.27	0.44	0.39	0.366667	7042.71	7309.66	6357.04	6903.14	0
1	209496	210465	FGRAMPH1_01G00147	FGSG_00044	hydrolase or acyltransferase of alpha beta superfamily	0.09	0	0.05	0.0466667	2665.29	2573.34	2472.01	2570.21	7.6066e-79
1	211418	212267	FGRAMPH1_01G00149	FGSG_00045	Alpha beta hydrolase fold-1	18.47	22.13	17.53	19.3767	1154.22	1048.9	1087.47	1096.86	4.73829e-301
1	212731	217798	FGRAMPH1_01G00151	FGSG_00046	hypothetical protein	0.2	0.21	0.15	0.186667	508.14	381.26	500.61	463.337	0
1	218441	220099	FGRAMPH1_01G00153	FGSG_00047	hypothetical protein	0.04	0.04	0	0.0266667	1445.42	1409.19	1446.84	1433.82	7.29986e-54
1	220813	222074	FGRAMPH1_01G00155	FGSG_00048	Oxoglutarate iron-dependent oxygenase	0.04	0	0.09	0.0433333	5025.37	4688.99	4589.18	4767.85	3.13664e-90
1	222657	224163	FGRAMPH1_01G00157	FGSG_00049	branched-chain-amino-acid aminotransferase	0	0	0.13	0.0433333	5392.47	5210.21	5381.74	5328.14	5.47668e-92
1	224697	225282	FGRAMPH1_01G00159	FGSG_11661	hypothetical protein	0	0	0	0	0.49	0.46	0.08	0.343333	0.0148925
1	225864	226821	FGRAMPH1_01G00161	FGSG_00050	isoprenylcysteine alpha-carbonyl methylesterase ICMEL1	2.48	5.98	2.64	3.7	27.83	33.65	25.47	28.9833	2.33457e-31
1	226907	228155	FGRAMPH1_01G00163	FGSG_00051	Aliphatic nitrilase	12.95	18.79	12.07	14.6033	69.2	60.36	63.07	64.21	5.42171e-36
1	228652	229859	FGRAMPH1_01G00165	FGSG_00052	Zn(II)Cys6 transcriptional activator	0.33	0.05	0.26	0.213333	8.53	7.13	7.39	7.68333	1.08154e-29
1	231166	232312	FGRAMPH1_01G00167	FGSG_00053	aryl-alcohol dehydrogenase	1.28	1.54	1.63	1.48333	59.68	52.21	61.51	57.8	2.37784e-138
1	233154	234084	FGRAMPH1_01G00169	FGSG_00054	hypothetical protein	0.3	0.1	0.22	0.206667	1.55	2.87	3.09	2.50333	8.71782e-11
1	248865	249249	FGRAMPH1_01G00181	FGSG_30004	unnamed protein product	0.48	0	0.53	0.336667	8.11	14.11	7.84	10.02	2.45622e-16
1	250038	252583	FGRAMPH1_01G00183	FGSG_11663	3-hydroxybenzoate 6-hydroxylase 1	5.77	3.85	8.94	6.18667	61.06	83.74	74.54	73.1133	1.17439e-52
1	260086	261759	FGRAMPH1_01G00193	FGSG_00058	related to nicotinamide mononucleotide permease	2.84	5.93	1.2	3.32333	0.7	0.67	0.4	0.59	0.000212288
1	278441	279690	FGRAMPH1_01G00213	FGSG_00066	hypothetical protein	18.68	30.73	8.7	19.37	46.62	47.3	47.71	47.21	6.67339e-08
1	280272	282033	FGRAMPH1_01G00215	FGSG_00067	Lactose permease	1.55	1.05	1.68	1.42667	0.28	0.45	0.44	0.39	0.011103
1	284900	286934	FGRAMPH1_01G00219	FGSG_00069	transcription activator amyR	5.47	7.71	5.2	6.12667	2.5	1.98	2.04	2.17333	0.000368908
1	287335	288973	FGRAMPH1_01G00221	FGSG_00070	MSF superfamily transporter	1.09	0.72	1.08	0.963333	0.09	0.49	0.2	0.26	0.0470553
1	291504	293259	FGRAMPH1_01G00223	FGSG_00071	Calonectrin oxygenase	0.77	1.12	1.21	1.03333	4499.11	3831.84	4504.51	4278.49	0
1	293943	295148	FGRAMPH1_01G00225	FGSG_00072	hypothetical protein	92.28	92.69	92.9	92.6233	10.01	6.26	10.87	9.04667	4.53986e-37
1	309467	310499	FGRAMPH1_01G00243	FGSG_00080	arylamine N-acetyltransferase	0.58	0.4	0.34	0.44	1.3	1.33	1.39	1.34	0.000266461
1	311536	313803	FGRAMPH1_01G00245	FGSG_00081	transcription factor	1.25	0.65	1.21	1.03667	3.77	2.67	3.14	3.19333	2.85525e-10
1	318674	320093	FGRAMPH1_01G00251	FGSG_00084	unnamed protein product	0.29	0.29	0.39	0.323333	2.03	1.16	1.96	1.71667	8.68643e-09
1	320615	322452	FGRAMPH1_01G00253	FGSG_00085	Pantothenate transporter liz1	0.06	0.03	0	0.03	1.01	0.27	0.6	0.626667	3.622e-05
1	322995	325080	FGRAMPH1_01G00255	FGSG_11669	Serine threonine- kinase pkn1	0	0	0.05	0.0166667	0.16	0.15	0.13	0.146667	0.0211518
1	325255	325682	FGRAMPH1_01G00257	FGSG_11670	Thioredoxin domain-containing	0	0.24	0	0.08	23.57	20.45	18.39	20.8033	1.24631e-14
1	352104	353853	FGRAMPH1_01G00283	FGSG_00097	hypothetical protein	7.82	5.19	7.73	6.91333	0.66	1.37	0.87	0.966667	2.79454e-12
1	355895	357252	FGRAMPH1_01G00287	FGSG_11675	hypothetical protein	20.14	19.56	22.95	20.8833	0.23	0.32	0	0.183333	3.74856e-33
1	366458	368513	FGRAMPH1_01G00297	FGSG_00103	Glutamyl-tRNA(Gln) amidotransferase subunit A	0.58	0.27	0.61	0.486667	1.89	0.93	1.15	1.32333	5.7049e-05
1	381231	383093	FGRAMPH1_01G00309	FGSG_00107	quinate permease	2.56	1.78	1.98	2.10667	0.61	0.24	0.45	0.433333	0.000136427
1	383199	384898	FGRAMPH1_01G00311	FGSG_00108	hypothetical protein	0	0.12	0	0.04	1.91	0.96	1.38	1.41667	1.09871e-09
1	385532	386666	FGRAMPH1_01G00313	FGSG_00109	branched-chain amino acid aminotransferase	0.49	0.22	0.39	0.366667	16.66	11.62	16.84	15.04	1.9864e-50
1	387685	391425	FGRAMPH1_01G00315	FGSG_00110	unnamed protein product	0.43	0.35	0.13	0.303333	0.09	0	0	0.03	0.0129665
1	395109	395643	FGRAMPH1_01G00321	FGSG_15688	unnamed protein product	1.68	2.82	1	1.83333	7.71	13.3	7.2	9.40333	2.16748e-09
1	400378	402287	FGRAMPH1_01G00327	FGSG_00116	amino-acid permease partial	8.71	7.72	13.71	10.0467	0.67	1.13	1.24	1.01333	1.21608e-17
1	402776	403711	FGRAMPH1_01G00329	FGSG_00117	hypothetical protein	13.76	16.53	12.35	14.2133	0.13	0.25	0.46	0.28	7.3002e-25
1	427647	430213	FGRAMPH1_01G00349	FGSG_00126	beta- -xylosyltransferase 1	0.93	0.55	0.53	0.67	0.17	0.11	0.28	0.186667	0.036998
1	434950	435568	FGRAMPH1_01G00357	FGSG_00129	hypothetical protein	10.51	10.65	7.43	9.53	0	0.14	0	0.0466667	3.35008e-10
1	436127	438112	FGRAMPH1_01G00359	FGSG_00130	Heterokaryon incompatibility OR partial	0.05	0.05	0	0.0333333	0.18	0.12	0.33	0.21	0.0169521
1	451080	453033	FGRAMPH1_01G00373	FGSG_00136	neutral amino acid permease	146.81	99.94	248.69	165.147	378.1	613.8	482.04	491.313	1.88013e-12
1	456071	456965	FGRAMPH1_01G00375	FGSG_00137	dihydrodipicolinate synthase	0	0.2	0.06	0.0866667	0.86	0.35	0.16	0.456667	0.030455
1	461271	464460	FGRAMPH1_01G00381	FGSG_00140	Ankyrin repeat domain-containing 50	31.69	16.62	28.47	25.5933	9.33	7.51	6.57	7.80333	3.94053e-06
1	472471	475435	FGRAMPH1_01G00387	FGSG_00142	unnamed protein product	2.94	4.34	2.38	3.22	0	0.14	0.07	0.07	1.32013e-15
1	476001	480294	FGRAMPH1_01G00389	FGSG_00143	Alpha-glucosidase 2	1.74	1.62	1.82	1.72667	0.01	0.03	0.01	0.0166667	1.2584e-13
1	500229	501276	FGRAMPH1_01G00405	FGSG_00150	Zinc-type alcohol dehydrogenase	5.02	5.42	6.89	5.77667	113.5	113.78	133.06	120.113	2.70528e-133
1	521028	525310	FGRAMPH1_01G00431	FGSG_11690	hypothetical protein	5.63	4.27	6.18	5.36	1.87	1.78	1.67	1.77333	5.07547e-06
1	532238	533674	FGRAMPH1_01G00443	FGSG_00162	related to family oxidoreductase	0.43	0.07	0.04	0.18	1.38	0.48	0.65	0.836667	0.00169538
1	535560	537059	FGRAMPH1_01G00447	FGSG_00163	ubiquitin family	0.15	0.26	0.13	0.18	2.31	1.88	2.43	2.20667	5.27631e-13
1	537527	538031	FGRAMPH1_01G00449	FGSG_11692	hypothetical protein	0.18	0.36	0.5	0.346667	2.66	1.76	2.48	2.3	1.16603e-05
1	541413	542532	FGRAMPH1_01G00455	FGSG_00165	glycosyl hydrolase family 88	6.37	7.42	4.37	6.05333	2.57	1.43	2.65	2.21667	0.00937924
1	554635	556314	FGRAMPH1_01G00465	FGSG_00170	GTP-binding RHO3	131.49	145.78	119.75	132.34	65.24	56.96	60.54	60.9133	0.000876558
1	556996	557479	FGRAMPH1_01G00467	FGSG_00171	GTP-binding RHO3	0.76	0.56	0.21	0.51	5.35	11.04	5.09	7.16	6.05801e-14
1	565283	566329	FGRAMPH1_01G00471	FGSG_00172	glutathione s-transferase	15.78	12.89	12.63	13.7667	37.96	33.82	35.28	35.6867	1.6043e-19
1	567260	568838	FGRAMPH1_01G00473	FGSG_00173	glycosyl hydrolase family 16	147.85	121.03	154.07	140.983	9.58	6.84	5.64	7.35333	2.60092e-64
1	570328	572059	FGRAMPH1_01G00477	FGSG_00175	2-methylcitrate synthase	53.91	48.58	41.93	48.14	27.68	16.22	22.86	22.2533	0.0114783
1	574931	576292	FGRAMPH1_01G00481	FGSG_00177	glucose 1-dehydrogenase	26.46	27.43	33.52	29.1367	71.62	47.13	64.67	61.14	7.72986e-13
1	577194	579234	FGRAMPH1_01G00483	FGSG_11697	glutamine synthetase	27.19	30.7	10.3	22.73	7.97	12.23	9.17	9.79	0.0491585
1	581530	584360	FGRAMPH1_01G00491	FGSG_00179	trans-aconitate 2-methyltransferase	37.58	38.64	26.14	34.12	12.23	8.55	9.22	10	1.51671e-07
1	586188	588958	FGRAMPH1_01G00495	FGSG_00180	ubiquitin thioesterase otubain	40.83	23.68	33.57	32.6933	3.49	3.06	3.7	3.41667	5.2206e-30
1	593471	595618	FGRAMPH1_01G00499	FGSG_00182	COP9 signalosome complex subunit 2	41.98	42.06	39.14	41.06	23.2	16.61	19.84	19.8833	0.0078869
1	595818	597641	FGRAMPH1_01G00501	FGSG_00183	hypothetical protein	31.33	38.53	21.37	30.41	8.92	12.04	8.2	9.72	1.129e-05
1	599084	600029	FGRAMPH1_01G00503	FGSG_00184	xylanase 1	80.66	69.01	68.94	72.87	5.93	4.04	4.66	4.87667	5.63071e-56
1	603586	607074	FGRAMPH1_01G00509	FGSG_11701	unnamed protein product	8.91	5.57	9.37	7.95	1.81	1.71	1.68	1.73333	1.80348e-10
1	623341	623668	FGRAMPH1_01G00519	FGSG_11704	hypothetical protein	1.54	2.22	2.16	1.97333	0.29	0.14	0	0.143333	0.0108761
1	636774	636999	FGRAMPH1_01G00529	FGSG_15056	unnamed protein product	12.4	16.74	10.99	13.3767	37.47	30.21	40.37	36.0167	2.90978e-11
1	640571	642101	FGRAMPH1_01G00533	FGSG_00197	riboflavin transporter mch5	1.85	2.88	4.37	3.03333	0.43	1.46	0.45	0.78	0.00705276
1	642127	643888	FGRAMPH1_01G00535	FGSG_00198	hypothetical protein	0.23	0.1	0.34	0.223333	0	0.03	0	0.01	0.0231459
1	648913	650454	FGRAMPH1_01G00541	FGSG_00201	related to integral membrane PTH11	21.89	27.6	22.51	24	2.84	2.93	2.25	2.67333	3.03875e-30
1	651848	655009	FGRAMPH1_01G00543	FGSG_11705	interferon-regulated resistance GTP-binding	6.68	6.2	5.86	6.24667	1.36	1.43	1.88	1.55667	6.18151e-10
1	654310	655869	FGRAMPH1_01G00545	FGSG_11706	hypothetical protein	2.89	7.3	3.77	4.65333	77.08	81.44	32.23	63.5833	2.10233e-25
1	657435	659442	FGRAMPH1_01G00549	FGSG_00203	HET domain-containing	0.82	1.13	1.63	1.19333	2.46	3.28	2.68	2.80667	2.87923e-07
1	671892	672884	FGRAMPH1_01G00555	FGSG_00206	hypothetical protein	1.94	2.79	1.55	2.09333	0.2	0.85	0.25	0.433333	0.00725417
1	674323	674887	FGRAMPH1_01G00559	FGSG_00207	hypothetical protein	58.38	68.16	61.73	62.7567	23.44	19.53	17.75	20.24	3.73337e-08
1	682947	684688	FGRAMPH1_01G00567	FGSG_00209	hypothetical protein	27.83	24.64	21.53	24.6667	1.1	1.38	0.75	1.07667	2.8724e-51
1	684850	685781	FGRAMPH1_01G00569	FGSG_00210	unnamed protein product	17.38	23.68	20.63	20.5633	0	0	0	0	4.3675e-16
1	687663	688734	FGRAMPH1_01G00573	FGSG_00212	unnamed protein product	2.79	3.1	3.7	3.19667	1.07	0.77	0.75	0.863333	0.0041985
1	710375	712787	FGRAMPH1_01G00599	FGSG_00224	hypothetical protein	31.93	39.97	20.01	30.6367	0.99	0.52	0.9	0.803333	1.28263e-56
1	716408	718925	FGRAMPH1_01G00605	FGSG_00227	hypothetical protein FPSE_06972	3.71	3.91	4.44	4.02	1.44	1.16	1.37	1.32333	9.06512e-05
1	745482	746388	FGRAMPH1_01G00637	FGSG_11721	arginase family	9.84	17.23	4.96	10.6767	26.8	24.07	31.1	27.3233	5.32276e-08
1	772339	773934	FGRAMPH1_01G00659	FGSG_11729	catechol o-methyltransferase	30.38	52.04	13.3	31.9067	11.78	9.24	8.66	9.89333	0.00181541
1	779209	780519	FGRAMPH1_01G00669	FGSG_00247	hypothetical protein	1.18	1.45	1.87	1.5	0.58	0.23	0.52	0.443333	0.0377919
1	791579	792539	FGRAMPH1_01G00675	FGSG_00249	hypothetical protein	25.15	26.57	15.35	22.3567	63.71	56.59	58.27	59.5233	1.09859e-16
1	793759	797362	FGRAMPH1_01G00677	FGSG_11733	hypothetical protein	4.65	3.27	4.81	4.24333	1.33	1.75	1.29	1.45667	0.000281914
1	812456	813662	FGRAMPH1_01G00693	FGSG_00257	solute carrier family 35 member f1	95.02	91.48	115.48	100.66	13.9	16.1	16.22	15.4067	7.50036e-32
1	814839	815369	FGRAMPH1_01G00695	FGSG_30010	hypothetical protein FPSE_04334	11.17	27.71	15.15	18.01	6.01	6.6	4.44	5.68333	0.00569079
1	816310	818378	FGRAMPH1_01G00697	FGSG_00259	5^ nucleotidase	45.58	41.12	47.39	44.6967	11.57	20.44	16.75	16.2533	4.71808e-05
1	818755	819039	FGRAMPH1_01G00699	FGSG_00260	hypothetical protein	1.17	1.75	1.51	1.47667	5.94	7.97	4.36	6.09	3.16499e-05
1	824355	825465	FGRAMPH1_01G00703	FGSG_00262	unnamed protein product	1.55	0.85	1.14	1.18	0.31	0.38	0.13	0.273333	0.0286265
1	825656	828283	FGRAMPH1_01G00705	FGSG_00263	lyr family	31.55	21.52	29.19	27.42	11.18	10.5	10.07	10.5833	4.94041e-05
1	836098	838078	FGRAMPH1_01G00711	FGSG_00266	hypothetical protein	1.73	2.18	2.73	2.21333	0.85	0.83	0.91	0.863333	0.0238449
1	841100	842418	FGRAMPH1_01G00715	FGSG_00268	golgi integral membrane	1.56	2.94	1.72	2.07333	3.11	6.84	3.91	4.62	2.06815e-05
1	850163	850346	FGRAMPH1_01G00725	FGSG_11737	hypothetical protein	15.24	11.35	9.34	11.9767	2.22	3.29	0	1.83667	0.00787709
1	864963	866000	FGRAMPH1_01G00741	FGSG_00275	unnamed protein product	31.08	35.52	29.35	31.9833	6.73	6.53	7.8	7.02	4.56598e-13
1	877650	879155	FGRAMPH1_01G00753	FGSG_00280	histone acetyltransferase GCN5	43.62	41.96	42.5	42.6933	14.32	23.35	12.65	16.7733	0.000809356
1	879462	880958	FGRAMPH1_01G00755	FGSG_00281	cell cycle checkpoint	57.12	55.07	57.71	56.6333	24.4	20.34	21.04	21.9267	1.88851e-06
1	884045	886373	FGRAMPH1_01G00759	FGSG_00282	unnamed protein product	6.36	7	9.56	7.64	1.32	3.11	2.33	2.25333	7.64709e-05
1	887001	887244	FGRAMPH1_01G00761	FGSG_15723	unspecified product	74.89	106.27	65.83	82.33	28.38	34.73	32.99	32.0333	0.000907402
1	887540	889676	FGRAMPH1_01G00763	FGSG_00283	cell division control 1	15.64	13.13	17.8	15.5233	4.91	6.7	5.6	5.73667	4.66201e-05
1	890492	895657	FGRAMPH1_01G00765	FGSG_00284	hypothetical protein	30.4	24.5	18.6	24.5	9.79	9.59	9.96	9.78	0.000195027
1	910047	912426	FGRAMPH1_01G00777	FGSG_00289	hypothetical protein	5.65	4.6	6.05	5.43333	1.41	1.61	1.25	1.42333	7.75908e-08
1	924248	926558	FGRAMPH1_01G00785	FGSG_00292	Nucleolar complex 2	13.4	8.13	18.83	13.4533	5.52	4.46	6.4	5.46	0.00966338
1	926765	930522	FGRAMPH1_01G00787	FGSG_00293	rho coiled-coil associated kinase alpha	22.61	16.53	19.27	19.47	2.17	2.45	1.88	2.16667	9.06303e-35
1	931227	933440	FGRAMPH1_01G00789	FGSG_00294	glycosyl hydrolase	13.82	17.09	17.84	16.25	5.08	7.99	5.7	6.25667	0.000326112
1	934067	934535	FGRAMPH1_01G00791	FGSG_00295	hypothetical protein	8.4	9.41	7.01	8.27333	102.96	129.65	93.38	108.663	9.37179e-79
1	934860	937272	FGRAMPH1_01G00793	FGSG_00296	threonine dehydratase	71.58	48.43	115.49	78.5	215.1	259.37	247.01	240.493	5.25744e-15
1	937265	940356	FGRAMPH1_01G00795	FGSG_00297	hypothetical protein	22.48	17.88	23.15	21.17	5.94	11.45	8.86	8.75	0.00377052
1	941019	942773	FGRAMPH1_01G00797	FGSG_00298	undecaprenyl diphosphate synthase	145.1	135.28	155.03	145.137	71.89	68.95	66.67	69.17	0.001101
1	950856	952126	FGRAMPH1_01G00805	FGSG_00301	maintenance-ploidy mob1	59.78	65.46	50.71	58.65	11.99	13.87	9.99	11.95	3.60335e-17
1	952830	954637	FGRAMPH1_01G00807	FGSG_00302	lariat debranching enzyme	13.26	12.55	12.28	12.6967	5.1	5.32	4.56	4.99333	0.00010098
1	956523	958461	FGRAMPH1_01G00811	FGSG_00304	cell division control protein 42	109.06	97.91	90.31	99.0933	21.8	24.09	23.83	23.24	1.01354e-17
1	962200	966478	FGRAMPH1_01G00817	FGSG_00307	hypothetical protein	3.79	2.98	3.55	3.44	1.11	1.25	1.18	1.18	2.42197e-05
1	973204	975819	FGRAMPH1_01G00825	FGSG_00311	hypothetical protein	2.06	1.23	1.34	1.54333	0.39	0.32	0.24	0.316667	0.000269673
1	975868	976789	FGRAMPH1_01G00827	FGSG_00312	hypothetical protein	0	0.2	0.38	0.193333	0.26	0.63	1.01	0.633333	0.0360412
1	977284	979061	FGRAMPH1_01G00829	FGSG_00313	Sterol uptake control 2	4.06	5.85	4.97	4.96	0.64	1.28	0.82	0.913333	1.32533e-07
1	985343	987423	FGRAMPH1_01G00835	FGSG_00315	hypothetical protein	6.07	5.74	5.18	5.66333	0.83	1.93	1.98	1.58	0.000230776
1	1017201	1024717	FGRAMPH1_01G00855	FGSG_00324	Myb-like transcription factor 3	12.84	7.74	11.09	10.5567	4.34	4.07	4.91	4.44	0.00169983
1	1024857	1025523	FGRAMPH1_01G00857	FGSG_00325	dash complex subunit dad1	29.49	66.31	30.81	42.2033	16.86	23.39	14	18.0833	0.0493623
1	1030053	1033771	FGRAMPH1_01G00861	FGSG_00327	replication factor C subunit 1	20.95	16.09	17.73	18.2567	4.97	6.09	4.9	5.32	8.14566e-10
1	1035205	1036744	FGRAMPH1_01G00865	FGSG_00329	replication factor C subunit 5	32.33	31.83	34.64	32.9333	7.83	7.51	7.83	7.72333	4.61382e-16
1	1039623	1042823	FGRAMPH1_01G00867	FGSG_00330	acetyl-coenzyme A synthetase	44.08	43.81	19.55	35.8133	342.98	179.11	302.18	274.757	1.236e-30
1	1044182	1046989	FGRAMPH1_01G00869	FGSG_11745	adam protease adm-b	46.65	37.42	50.31	44.7933	90.74	108.31	106.23	101.76	1.84074e-18
1	1059558	1061471	FGRAMPH1_01G00877	FGSG_00334	ferric reductase	8.28	5.96	7.39	7.21	3.91	2.64	3.46	3.33667	0.0311121
1	1078465	1081361	FGRAMPH1_01G00893	FGSG_00339	DNA-directed RNA polymerase I subunit	13.02	7.75	14.51	11.76	5.48	3.44	3.92	4.28	0.00115552
1	1085518	1085720	FGRAMPH1_01G00897	FGSG_11748	hypothetical protein	13.94	17.29	59.59	30.2733	73.9	52.46	64	63.4533	0.000649536
1	1086855	1090211	FGRAMPH1_01G00899	FGSG_11750	unnamed protein product	34.59	25.91	93.08	51.1933	170.79	130.71	180.85	160.783	0.00123156
1	1100631	1101746	FGRAMPH1_01G00909	FGSG_00342	transcription factor	6.65	7.38	8.53	7.52	33.97	28.14	30.02	30.71	1.89288e-29
1	1111785	1112315	FGRAMPH1_01G00917	FGSG_11753	hypothetical protein	2.05	1.29	0.95	1.43	0	0	0	0	0.000488699
1	1117279	1118440	FGRAMPH1_01G00921	FGSG_00347	collagen alpha-5 chain	6.66	5.98	6.48	6.37333	0.37	0.34	0.28	0.33	2.12284e-19
1	1119776	1122783	FGRAMPH1_01G00923	FGSG_00348	hypothetical protein	0.02	0.09	0.09	0.0666667	0.34	0.45	0.11	0.3	0.00181101
1	1123983	1127870	FGRAMPH1_01G00925	FGSG_00349	mRNA 3'-end processing protein RNA14	20.27	17.96	20.29	19.5067	7.98	5.59	6.62	6.73	5.19114e-07
1	1128733	1130468	FGRAMPH1_01G00927	FGSG_00350	histone chaperone asf1	157.92	170.25	134.74	154.303	48.3	39.29	46.45	44.68	6.16864e-12
1	1131465	1134085	FGRAMPH1_01G00929	FGSG_00351	unnamed protein product	11.22	12.85	10.71	11.5933	4.26	5.01	4.86	4.71	0.000176413
1	1134992	1135916	FGRAMPH1_01G00931	FGSG_00352	nuclear transcription factor alpha	124.56	101.43	91.91	105.967	53.39	45.24	44.99	47.8733	0.00168302
1	1152001	1155699	FGRAMPH1_01G00939	FGSG_00355	iq containing gtpase activating	42.23	27.6	30.45	33.4267	14.12	18.33	16.68	16.3767	0.0271704
1	1157978	1160435	FGRAMPH1_01G00943	FGSG_11755	acyl- dehydrogenase family member 10	9.03	7.04	6.61	7.56	1.88	2.4	2.01	2.09667	1.38811e-07
1	1163599	1166954	FGRAMPH1_01G00949	FGSG_00359	cullin 3	12.31	11.8	11.11	11.74	5.88	4.86	5.52	5.42	0.00319427
1	1183177	1185172	FGRAMPH1_01G00965	FGSG_11757	hypothetical protein FPSE_00025	387.63	425.16	555.65	456.147	2124.55	3303.88	2557.97	2662.13	4.46669e-45
1	1183600	1188384	FGRAMPH1_01G00967	FGSG_00366	unnamed protein product	41.78	28.5	37.13	35.8033	13.7	10.84	12.47	12.3367	9.03284e-07
1	1190330	1194002	FGRAMPH1_01G00971	FGSG_00368	related to DSF2 Deletion Suppressor of mptFive pufFive mutation	21.55	15.95	16.13	17.8767	7.54	6.99	7.52	7.35	0.000353693
1	1199803	1201161	FGRAMPH1_01G00979	FGSG_00370	cleavage stimulation factor subunit 2	35.03	27.23	39.74	34	12.12	12.45	13.46	12.6767	5.47658e-05
1	1205942	1207889	FGRAMPH1_01G00983	FGSG_00372	unspecified product	14.07	13.19	16.79	14.6833	6.81	6.62	6.45	6.62667	0.00321953
1	1209725	1212273	FGRAMPH1_01G00987	FGSG_00374	inner nuclear membrane src1	48.03	46.58	38.62	44.41	17.98	15.76	19.55	17.7633	2.75102e-05
1	1216760	1217405	FGRAMPH1_01G00993	FGSG_00377	n-acetyltransferase p20	31.48	40.88	33.64	35.3333	14.85	11.43	12.07	12.7833	2.44969e-05
1	1217753	1221718	FGRAMPH1_01G00995	FGSG_00378	negative acting factor	22.39	11.13	22.76	18.76	6.87	9.88	8.02	8.25667	0.0286982
1	1237573	1238487	FGRAMPH1_01G01005	FGSG_00383	hypothetical protein	12.64	17	13.15	14.2633	6.48	7.85	6.14	6.82333	0.0473385
1	1242372	1244127	FGRAMPH1_01G01009	FGSG_00385	nucleosome binding	1888.86	2082.8	1785.27	1918.98	933.37	990.73	822.83	915.643	0.0012898
1	1253822	1255873	FGRAMPH1_01G01019	FGSG_00390	hypothetical protein	157.21	127.93	154.15	146.43	37.48	26.61	31.23	31.7733	6.59315e-18
1	1259553	1260666	FGRAMPH1_01G01023	FGSG_00391	thiamin pyrophosphokinase-	12.78	15.37	14.69	14.28	3.53	4.55	3.87	3.98333	3.47316e-08
1	1270778	1273654	FGRAMPH1_01G01035	FGSG_00396	unnamed protein product	34.69	38.37	38.83	37.2967	7.83	8.69	7.79	8.10333	1.02753e-18
1	1274209	1276786	FGRAMPH1_01G01037	FGSG_00397	tubulin alpha chain	829.97	600.83	824.83	751.877	365.45	316.35	383.24	355.013	0.00496276
1	1276943	1279223	FGRAMPH1_01G01039	FGSG_00398	nucleolar protein 12	15.63	16.7	22.06	18.13	7.79	7.33	7.41	7.51	0.000489518
1	1279222	1281992	FGRAMPH1_01G01041	FGSG_00399	transcription factor	23.08	15.27	21.38	19.91	7.17	10.45	8.23	8.61667	0.00499913
1	1282996	1285909	FGRAMPH1_01G01045	FGSG_00401	mrna cleavage and polyadenylation specificity factor complex subunit	23.76	17.55	20.26	20.5233	9.12	9.42	8.22	8.92	0.000994985
1	1286525	1288395	FGRAMPH1_01G01047	FGSG_00402	chromosome segregation smc	24.61	24.42	21.7	23.5767	10.28	9.06	11.12	10.1533	0.000714397
1	1294963	1297689	FGRAMPH1_01G01051	FGSG_00404	hypothetical protein FPSE_00066	39.01	41.75	40.17	40.31	8.47	8.91	9.49	8.95667	8.81677e-22
1	1299043	1299443	FGRAMPH1_01G01053	FGSG_11761	hypothetical protein	1.79	1.91	0.42	1.37333	0	0.12	0.13	0.0833333	0.028361
1	1301451	1303724	FGRAMPH1_01G01055	FGSG_00405	transporter hol1	69.99	63.18	55.48	62.8833	17.08	23.72	18.9	19.9	1.57409e-08
1	1303885	1305611	FGRAMPH1_01G01057	FGSG_00406	acid phosphatase	592.18	688.21	508.92	596.437	201.82	250.75	207.41	219.993	9.37552e-07
1	1315523	1320165	FGRAMPH1_01G01069	FGSG_00408	ste ste11 ssk kinase	27.57	21.45	27.36	25.46	12.93	12.45	12.02	12.4667	0.00721355
1	1320393	1321459	FGRAMPH1_01G01071	FGSG_00409	cytidine deaminase	292.82	394.43	274.9	320.717	121.09	191.95	133.54	148.86	0.0124528
1	1331301	1333473	FGRAMPH1_01G01079	FGSG_00413	related to hsp70	2.51	3.07	2.13	2.57	0	0.26	0.04	0.1	1.15816e-08
1	1333493	1335419	FGRAMPH1_01G01081	FGSG_00414	will die slowly	15.9	13.61	12.45	13.9867	6.86	6.51	4.04	5.80333	0.0038897
1	1340261	1341092	FGRAMPH1_01G01083	FGSG_00415	ser-thr- gpi-anchored family	5696.59	3858.9	5141.56	4899.02	875.87	946.38	823.04	881.763	8.13083e-24
1	1342702	1346127	FGRAMPH1_01G01085	FGSG_00416	mfs nnp nitrate nitrite transporter	980.87	1114.9	787.49	961.087	42.9	82.05	55.89	60.28	1.90977e-48
1	1350078	1353755	FGRAMPH1_01G01089	FGSG_00418	hypothetical protein	7.74	6.54	7.07	7.11667	1.38	1.58	1.08	1.34667	1.61417e-14
1	1354691	1355228	FGRAMPH1_01G01093	FGSG_00419	hypothetical protein	20.01	28.48	27.06	25.1833	6.07	9.43	8.46	7.98667	3.57467e-05
1	1365852	1366494	FGRAMPH1_01G01099	FGSG_00422	hypothetical protein	60.04	62.7	38.12	53.62	16.64	14.18	15.45	15.4233	1.08221e-07
1	1378894	1381514	FGRAMPH1_01G01113	FGSG_00428	dynein intermediate cytosolic	39.46	38.62	35.08	37.72	13.82	13.07	14.6	13.83	1.39851e-07
1	1408501	1409820	FGRAMPH1_01G01133	FGSG_00436	rrna-processing utp23	24.75	27.57	34.52	28.9467	12.79	11.71	12.43	12.31	0.00121173
1	1421275	1423169	FGRAMPH1_01G01145	FGSG_00441	hypothetical protein	0.25	0.08	0.13	0.153333	0.27	0.69	0.26	0.406667	0.0373263
1	1427616	1428835	FGRAMPH1_01G01149	FGSG_00443	cation transporter	15.3	16.34	23.21	18.2833	58.75	56.44	56.91	57.3667	3.30285e-24
1	1429430	1431419	FGRAMPH1_01G01151	FGSG_00444	programmed cell death 6	86.94	60.41	119.91	89.0867	37.05	35.96	33	35.3367	0.00116259
1	1455025	1455721	FGRAMPH1_01G01171	FGSG_00453	hypothetical protein	4.58	3.27	4.9	4.25	1.57	0.97	0.51	1.01667	0.00290251
1	1458218	1459958	FGRAMPH1_01G01175	FGSG_00455	hypothetical protein FPSE_02030	74.85	74.23	70.84	73.3067	324.9	266.15	317	302.683	3.32665e-50
1	1465492	1467007	FGRAMPH1_01G01183	FGSG_00459	hypothetical protein	25.02	22.32	21.48	22.94	12.2	8.68	10.83	10.57	0.00527976
1	1471489	1473157	FGRAMPH1_01G01187	FGSG_00461	Rhomboid mitochondrial	55.16	49.28	60.17	54.87	21.91	30.04	23.87	25.2733	0.00304991
1	1473519	1474137	FGRAMPH1_01G01189	FGSG_00462	hypothetical protein	27.3	35.54	22.54	28.46	15.04	9.42	12.6	12.3533	0.0118799
1	1474807	1476019	FGRAMPH1_01G01191	FGSG_00463	hypothetical protein	75.76	55.57	59.95	63.76	13.04	13.08	13.23	13.1167	8.87812e-19
1	1489776	1491333	FGRAMPH1_01G01203	FGSG_00468	serine threonine- kinase prp4	20.62	21.72	19.02	20.4533	5.26	4.65	4.64	4.85	8.75164e-15
1	1496392	1498417	FGRAMPH1_01G01209	FGSG_00470	cellobiose dehydrogenase	27.93	33.06	26.79	29.26	8.02	9.69	8.24	8.65	1.52299e-09
1	1505597	1506218	FGRAMPH1_01G01217	FGSG_00473	hypothetical protein	2.43	4.63	2.04	3.03333	0.31	0.28	0.79	0.46	0.00372793
1	1508822	1509131	FGRAMPH1_01G01219	FGSG_15745	hypothetical protein	14.34	25.39	10.61	16.78	52.27	59.4	43.59	51.7533	7.93133e-12
1	1513903	1515620	FGRAMPH1_01G01227	FGSG_00477	c2h2 finger	51.89	58.51	49.92	53.44	18.42	19.16	16.2	17.9267	8.67923e-09
1	1515924	1517762	FGRAMPH1_01G01229	FGSG_00478	phospho-2-dehydro-3-deoxyheptonate aldolase	90.32	65.54	161.36	105.74	47.56	50.76	46.92	48.4133	0.0374084
1	1524746	1525269	FGRAMPH1_01G01239	FGSG_30020	unnamed protein product	11.99	16.49	14.75	14.41	4.84	6.68	6.71	6.07667	0.034564
1	1533433	1533913	FGRAMPH1_01G01243	FGSG_00484	hypothetical protein	3.92	2.84	0.7	2.48667	0	1.03	0.21	0.413333	0.0463375
1	1534053	1535799	FGRAMPH1_01G01245	FGSG_00485	UTP18 Possible U3 snoRNP involved in maturation of pre-18S rRNA	17.94	13.85	25.35	19.0467	8.97	8.42	9.29	8.89333	0.0231459
1	1539264	1540350	FGRAMPH1_01G01249	FGSG_00487	hypothetical protein FPSE_01352	1.78	1.77	2.82	2.12333	7.05	8.59	7.55	7.73	1.63113e-13
1	1571818	1572588	FGRAMPH1_01G01279	FGSG_30022	unspecified product	18.23	20.43	18.9	19.1867	5.93	9.01	5.1	6.68	0.00391644
1	1577171	1580360	FGRAMPH1_01G01285	FGSG_00502	vacuolar transporter chaperone 4	47.13	37.96	42.5	42.53	18.86	19.92	19.46	19.4133	0.000809977
1	1582573	1586101	FGRAMPH1_01G01289	FGSG_00504	DNA replication licensing factor mcm4	21.9	12.95	15.22	16.69	4.47	3.23	4.55	4.08333	1.84194e-09
1	1596654	1599333	FGRAMPH1_01G01299	FGSG_00509	cohesin complex subunit scc1	112.95	95.79	88.9	99.2133	31.6	35.28	32.46	33.1133	4.2789e-09
1	1600299	1601352	FGRAMPH1_01G01303	FGSG_00511	tho complex subunit 7 mft1p	43.03	47.19	46.96	45.7267	13.19	16.11	12.94	14.08	6.57359e-10
1	1610410	1613309	FGRAMPH1_01G01311	FGSG_00515	bzip transcription factor	55.02	37.25	71.24	54.5033	146.57	108.71	144.37	133.217	4.21622e-13
1	1625089	1626878	FGRAMPH1_01G01323	FGSG_00519	rna polymerase-associated leo1	77.64	68.93	70.1	72.2233	24.81	27.5	19.02	23.7767	5.18105e-08
1	1627472	1630270	FGRAMPH1_01G01327	FGSG_00520	hypothetical protein	34.44	31.9	33.76	33.3667	9.13	9.73	10.1	9.65333	2.31567e-12
1	1629695	1630514	FGRAMPH1_01G01329	FGSG_00521	hypothetical protein	5.57	7.72	6.7	6.66333	1.32	1.78	0.71	1.27	5.85905e-06
1	1634133	1634822	FGRAMPH1_01G01333	FGSG_00523	related to extracellular matrix precursor	3005.37	2271.61	2887.9	2721.63	53.75	42.73	48.85	48.4433	6.43848e-175
1	1639352	1642135	FGRAMPH1_01G01339	FGSG_00524	UTP-glucose-1-phosphate uridylyltransferase	483.5	370.56	359.53	404.53	160.68	111.56	155.61	142.617	3.64465e-06
1	1657120	1658322	FGRAMPH1_01G01349	FGSG_11777	unnamed protein product	17.65	21.8	25.14	21.53	146.87	99.68	140.25	128.933	8.01814e-48
1	1665832	1668192	FGRAMPH1_01G01353	FGSG_00529	ammonium transporter MEP1	1104.93	873.05	553.04	843.673	170.84	316.47	195.14	227.483	1.05684e-06
1	1687624	1689352	FGRAMPH1_01G01365	FGSG_00534	hypothetical protein	78.91	72.67	69.21	73.5967	30.07	30.41	31.35	30.61	1.17265e-05
1	1700644	1702592	FGRAMPH1_01G01375	FGSG_00539	siderophore iron transporter mirB	15.57	15.7	14.48	15.25	0.18	0.02	0.08	0.0933333	8.75836e-44
1	1704273	1704858	FGRAMPH1_01G01377	FGSG_00540	gnat family acetyltransferase	1.41	0.62	0.26	0.763333	0	0	0	0	0.00362473
1	1707046	1711158	FGRAMPH1_01G01381	FGSG_00541	leptomycin b resistance pmd1	0.95	0.85	0.85	0.883333	0.15	0.02	0	0.0566667	0.0109256
1	1713389	1716540	FGRAMPH1_01G01385	FGSG_00543	cell division cycle 14	67.41	44.17	52.24	54.6067	6.62	8.57	6.16	7.11667	6.14617e-27
1	1718439	1721501	FGRAMPH1_01G01389	FGSG_00545	phosphorus acquisition-controlling	25.46	23.7	24.05	24.4033	7.35	7.56	8.24	7.71667	6.75977e-10
1	1725259	1727614	FGRAMPH1_01G01393	FGSG_00546	hypothetical protein	26.1	12.57	24.94	21.2033	7.06	6.98	7.73	7.25667	0.000178786
1	1734378	1737657	FGRAMPH1_01G01399	FGSG_00548	fanconi anemia group m	4.92	4.84	4.49	4.75	0.79	0.96	0.61	0.786667	2.20244e-15
1	1746915	1751934	FGRAMPH1_01G01405	FGSG_00551	bloom syndrome	3.83	2.82	3.69	3.44667	0.79	0.97	0.84	0.866667	4.25027e-09
1	1757159	1757621	FGRAMPH1_01G01409	FGSG_15072	hypothetical protein	3.58	1.49	0.62	1.89667	0	0.18	0	0.06	0.0151722
1	1778507	1779287	FGRAMPH1_01G01431	FGSG_00563	hypothetical protein	7.03	6.69	10.09	7.93667	20.63	9.57	18.54	16.2467	1.62596e-06
1	1782807	1786122	FGRAMPH1_01G01435	FGSG_11782	dna polymerase v family	7.75	5.27	11.2	8.07333	3.6	3.11	3.82	3.51	0.0174129
1	1798944	1802402	FGRAMPH1_01G01439	FGSG_00565	M-phase inducer phosphatase	19.94	10.43	17.39	15.92	1.9	2.49	1.78	2.05667	2.70456e-17
1	1802760	1804654	FGRAMPH1_01G01441	FGSG_00566	hypothetical protein	9.64	9.68	10.49	9.93667	2.33	2.75	2.56	2.54667	4.89583e-10
1	1804840	1812849	FGRAMPH1_01G01443	FGSG_00567	u3 small nucleolar rna-associated 20	2.19	1.46	3.11	2.25333	0.83	0.34	0.62	0.596667	5.80809e-05
1	1813117	1813672	FGRAMPH1_01G01445	FGSG_00568	hypothetical protein	27.52	31.4	25.91	28.2767	80	43.7	74.07	65.9233	6.06399e-12
1	1815360	1818046	FGRAMPH1_01G01449	FGSG_00570	rsc complex subunit	42.56	34.08	42.72	39.7867	13.33	14.73	15.05	14.37	8.48846e-07
1	1820071	1822051	FGRAMPH1_01G01453	FGSG_00571	exoglucanase 1 precursor	2.02	1.65	2.72	2.13	0.81	0.87	0.45	0.71	0.0175566
1	1822625	1824788	FGRAMPH1_01G01455	FGSG_00572	sugar transporter	6.58	6.38	4.23	5.73	1.62	1.83	3.48	2.31	0.0252397
1	1835531	1837922	FGRAMPH1_01G01463	FGSG_11786	hypothetical protein	9	7.56	7.46	8.00667	3.89	3.16	2.31	3.12	0.000981279
1	1838701	1840678	FGRAMPH1_01G01465	FGSG_11787	molybdenum cofactor sulfurase	8.91	7.97	9.17	8.68333	3.58	4.59	3.96	4.04333	0.0159732
1	1841778	1843302	FGRAMPH1_01G01467	FGSG_00576	superoxide dismutase	277.4	217.71	260.65	251.92	103.96	108.15	101.22	104.443	3.08068e-05
1	1844840	1845856	FGRAMPH1_01G01469	FGSG_00577	hypothetical protein	453.29	617.51	468.87	513.223	245.11	286.37	217.68	249.72	0.0104405
1	1855061	1856174	FGRAMPH1_01G01479	FGSG_00582	drb0094 family rna ligase	4.64	6.28	6.03	5.65	2.5	2.83	2.17	2.5	0.0375511
1	1855838	1859648	FGRAMPH1_01G01481	FGSG_00583	calcium-related spray	95.18	76.28	92.36	87.94	33.32	41.46	33.9	36.2267	6.60019e-05
1	1869673	1871583	FGRAMPH1_01G01489	FGSG_00586	hypothetical protein	54.59	60.68	55.75	57.0067	23.65	27.14	21.61	24.1333	7.17895e-05
1	1881205	1882526	FGRAMPH1_01G01499	FGSG_00588	unspecified product	973.9	986.81	998.67	986.46	401.03	400.05	371.9	390.993	1.58075e-07
1	1896841	1898249	FGRAMPH1_01G01511	FGSG_00594	hypothetical protein	0.04	0.11	0.04	0.0633333	0.42	0.18	0.37	0.323333	0.0181346
1	1898216	1903073	FGRAMPH1_01G01513	FGSG_00595	p-type atpase	25.21	22.02	21.39	22.8733	8.79	11.57	9.16	9.84	0.000369248
1	1918763	1920537	FGRAMPH1_01G01527	FGSG_00601	hypothetical protein	14.99	15.64	17.14	15.9233	7.48	7.83	6.83	7.38	0.00587416
1	1920707	1921625	FGRAMPH1_01G01529	FGSG_00602	hypothetical protein	188.39	159.19	152.59	166.723	45.13	40.89	48.36	44.7933	5.44001e-14
1	1924168	1925743	FGRAMPH1_01G01531	FGSG_00603	hypothetical protein	76.69	76.32	65.42	72.81	392.02	378.26	343.38	371.22	3.84377e-64
1	1940624	1943849	FGRAMPH1_01G01543	FGSG_00608	dolichyl-phosphate-mannose-protein mannosyltransferase 4	85.37	62.87	92.65	80.2967	35.76	22.32	32.12	30.0667	0.000114891
1	1947723	1949251	FGRAMPH1_01G01551	FGSG_11793	u2 small nuclear ribonucleo b	80.87	74.37	85.43	80.2233	35.08	32.38	39.57	35.6767	0.000756609
1	1953712	1956666	FGRAMPH1_01G01559	FGSG_00613	general amino-acid permease GAP1	28.26	25.37	23.87	25.8333	3.17	5.07	3.22	3.82	7.13632e-22
1	1967504	1971190	FGRAMPH1_01G01565	FGSG_00616	hypothetical protein	35.52	30.18	26.56	30.7533	7.01	10.27	6.48	7.92	3.54405e-10
1	1975882	1979483	FGRAMPH1_01G01567	FGSG_00617	mediator of rna polymerase ii transcription subunit 16	10.3	9.25	9.79	9.78	5.13	4.73	4.49	4.78333	0.0107104
1	1982501	1986501	FGRAMPH1_01G01569	FGSG_00618	unspecified product	17.28	10.25	13.25	13.5933	1.71	0.66	1.11	1.16	2.0897e-23
1	1990795	1993467	FGRAMPH1_01G01573	FGSG_00620	ammonium transporter 1	340.23	390.56	238.54	323.11	134.23	190.72	136.08	153.677	0.0193141
1	1993843	1996276	FGRAMPH1_01G01575	FGSG_00621	dna polymerase iv	1.43	1.29	1.35	1.35667	0.45	0.47	0.38	0.433333	0.00634048
1	1996645	1998299	FGRAMPH1_01G01577	FGSG_00622	Peroxisomal membrane 4	29.28	28.4	25.45	27.71	14.29	15.07	12.2	13.8533	0.0303677
1	2017426	2019826	FGRAMPH1_01G01595	FGSG_00630	40s ribosomal s8	0.48	1.04	1.6	1.04	0.37	0.28	0.35	0.333333	0.0449382
1	2027740	2040823	FGRAMPH1_01G01601	FGSG_00633	e3 ubiquitin- ligase huwe1	12.59	12.38	10.54	11.8367	6.89	3.98	6.76	5.87667	0.040587
1	2049716	2051434	FGRAMPH1_01G01613	FGSG_00639	tubulin alpha chain	1032.79	773.99	1053.7	953.493	295.33	224.4	279.47	266.4	2.68475e-11
1	2057943	2059341	FGRAMPH1_01G01619	FGSG_00642	spore coat sp96 precursor	15.11	11.62	14.87	13.8667	74	104.88	75.55	84.81	1.86176e-48
1	2076920	2084549	FGRAMPH1_01G01629	FGSG_00647	transport uso1	42.22	31.46	32.09	35.2567	8.56	5.15	7.2	6.97	4.73552e-16
1	2085007	2085545	FGRAMPH1_01G01631	FGSG_00648	DASH complex subunit dad3	30.48	62.16	26.88	39.84	18.05	17.54	15.28	16.9567	0.0400405
1	2088090	2088330	FGRAMPH1_01G01637	FGSG_15013	hypothetical protein FPSE_04721	141.75	167.55	147.6	152.3	25.15	46.46	30.12	33.91	2.86818e-11
1	2090240	2094710	FGRAMPH1_01G01641	FGSG_11797	hypothetical protein	25.11	20.96	20.85	22.3067	8.55	6.86	8.49	7.96667	1.00302e-06
1	2098267	2099566	FGRAMPH1_01G01643	FGSG_00652	hypothetical protein	11.55	10.8	13.87	12.0733	2.4	4.24	2.39	3.01	2.18405e-07
1	2120457	2122278	FGRAMPH1_01G01661	FGSG_00659	endoplasmic reticulum mannosyl-oligosaccharide -alpha-mannosidase	4.87	6.48	4.63	5.32667	1.95	1.59	1.48	1.67333	5.12449e-05
1	2125224	2127666	FGRAMPH1_01G01663	FGSG_00660	WD repeat-containing protein slp1	103.28	58.74	84.83	82.2833	11.64	10.2	9.17	10.3367	9.92575e-27
1	2151803	2154047	FGRAMPH1_01G01679	FGSG_00666	related to peroxisomal membrane pex13	61.42	46.38	53.29	53.6967	21.07	24.09	22.72	22.6267	0.000242743
1	2155521	2158807	FGRAMPH1_01G01681	FGSG_00667	chromatin assembly factor 1 subunit b	39.66	26.79	28.01	31.4867	10.89	10.18	11.52	10.8633	3.09806e-06
1	2173184	2177723	FGRAMPH1_01G01693	FGSG_00672	kinetochore spc7	3.88	3.35	3.74	3.65667	0.73	0.67	0.37	0.59	7.60614e-14
1	2178575	2180463	FGRAMPH1_01G01695	FGSG_00673	unnamed protein product	0.94	1.72	1.07	1.24333	0.1	0.22	0.28	0.2	0.000310193
1	2183488	2185927	FGRAMPH1_01G01701	FGSG_11803	hypothetical protein	42.11	57.18	44.28	47.8567	21.92	22.34	21.82	22.0267	0.00550341
1	2188475	2191538	FGRAMPH1_01G01707	FGSG_00678	hypothetical protein	3.33	3.04	3.89	3.42	1	1.12	1.41	1.17667	0.000227429
1	2194231	2195172	FGRAMPH1_01G01711	FGSG_11806	hypothetical protein	1.81	1.23	2.12	1.72	0.12	0.33	0.11	0.186667	0.000734779
1	2202033	2202261	FGRAMPH1_01G01717	FGSG_00681	hypothetical protein FPSE_00654	2553.36	4174.09	2403.28	3043.58	17556	21906.1	15176.8	18213	3.08748e-40
1	2223971	2227309	FGRAMPH1_01G01737	FGSG_00690	isoleucyl-trna synthetase	35.27	30.38	32.68	32.7767	11.1	12.81	11.85	11.92	1.63359e-07
1	2246548	2248257	FGRAMPH1_01G01747	FGSG_00693	hypothetical protein	25.29	21	20.2	22.1633	11.27	9.38	9.17	9.94	0.00313607
1	2248301	2249903	FGRAMPH1_01G01749	FGSG_00694	phosphatidylinositol class u	23.51	20.6	21.68	21.93	8.43	7.06	10.12	8.53667	0.000148148
1	2250242	2252207	FGRAMPH1_01G01751	FGSG_00695	pescadillo development	31.44	24	44.68	33.3733	10.48	9.58	10.64	10.2333	8.92559e-07
1	2254922	2258570	FGRAMPH1_01G01755	FGSG_00697	kinesin family member 11	12.15	11.2	11.52	11.6233	0.92	1.02	0.97	0.97	1.49339e-45
1	2259141	2260626	FGRAMPH1_01G01757	FGSG_11810	hypothetical protein	45.59	47.44	41.85	44.96	17.4	19.28	15.68	17.4533	4.62158e-06
1	2261181	2262414	FGRAMPH1_01G01759	FGSG_00698	hypothetical protein	70.39	64.3	57.75	64.1467	15.46	20.57	15.22	17.0833	5.5561e-12
1	2268682	2273314	FGRAMPH1_01G01763	FGSG_11812	camk camkl kin4 kinase	46.06	26.93	40.67	37.8867	17.43	14.35	16.82	16.2	0.00243648
1	2277381	2279440	FGRAMPH1_01G01765	FGSG_00700	GPI-anchored wall transfer protein 1	35.16	30.29	32.8	32.75	16.25	15.19	14.03	15.1567	0.00171419
1	2286158	2291995	FGRAMPH1_01G01771	FGSG_00702	glycosyltransferase family 2	237.78	208.01	181.67	209.153	36.93	54.98	39.16	43.69	8.98314e-17
1	2302118	2303525	FGRAMPH1_01G01779	FGSG_00703	hypothetical protein	74.65	44.42	75.46	64.8433	20.77	30.4	27.21	26.1267	0.00182733
1	2323191	2323488	FGRAMPH1_01G01799	FGSG_15092	unnamed protein product	0.31	0.31	0	0.206667	0.48	1.5	1.72	1.23333	0.0235072
1	2323825	2327957	FGRAMPH1_01G01801	FGSG_11814	dna repair rad50	6.98	4.28	6.38	5.88	2.6	2.55	2.92	2.69	0.016254
1	2329467	2332588	FGRAMPH1_01G01805	FGSG_00712	thiol-specific monooxygenase	124.05	123.8	154.1	133.983	564.63	638.43	644.78	615.947	4.88411e-54
1	2342569	2345642	FGRAMPH1_01G01815	FGSG_00716	hypothetical protein	9.43	7.98	8.21	8.54	3.67	2.66	3.63	3.32	0.000241075
1	2346842	2348642	FGRAMPH1_01G01819	FGSG_00718	Salicylaldehyde dehydrogenase	39.19	43.14	33.96	38.7633	12.79	11	13.38	12.39	7.80665e-09
1	2350451	2354008	FGRAMPH1_01G01821	FGSG_00719	Regulatory LEU3	44.18	30.36	46.51	40.35	19.07	15.73	21.28	18.6933	0.0101789
1	2356889	2357380	FGRAMPH1_01G01823	FGSG_11817	hypothetical protein	7.7	10.13	8.17	8.66667	3.88	2.59	2.4	2.95667	0.0247398
1	2362322	2365120	FGRAMPH1_01G01827	FGSG_00720	hypothetical protein	197.26	163.57	205.49	188.773	27.82	44.71	27.4	33.31	8.54403e-19
1	2367335	2370839	FGRAMPH1_01G01829	FGSG_00721	mannosyl-oligosaccharide alpha-1%2C2-mannosidase	28.62	21.31	28.78	26.2367	8.73	11.76	9.78	10.09	5.70235e-05
1	2379726	2381046	FGRAMPH1_01G01835	FGSG_00724	peroxisomal biogenesis factor 2	35.51	32.56	30.58	32.8833	13.17	13.86	12.01	13.0133	1.85824e-05
1	2382553	2384521	FGRAMPH1_01G01837	FGSG_00725	C6 transcription factor	0.63	1.19	0.95	0.923333	0	0.2	0.19	0.13	0.00254998
1	2385403	2387188	FGRAMPH1_01G01839	FGSG_00726	hypothetical protein	35.17	27.51	26.29	29.6567	10.57	14.61	14.54	13.24	0.00439143
1	2400466	2402823	FGRAMPH1_01G01847	FGSG_00729	high mobility group	308.57	207.27	214.8	243.547	64.28	66.97	61.3	64.1833	9.30985e-12
1	2407199	2410760	FGRAMPH1_01G01853	FGSG_00732	N-acetyltransferase 10	14.29	9.81	20.2	14.7667	7.2	5.68	7.41	6.76333	0.0269094
1	2414388	2415378	FGRAMPH1_01G01859	FGSG_00735	unnamed protein product	14.85	18.98	22.45	18.76	54.98	42.16	47.86	48.3333	7.37539e-18
1	2425879	2429890	FGRAMPH1_01G01869	FGSG_00738	hypothetical protein	8.76	9.31	5.93	8	15.34	17	18.29	16.8767	6.51894e-13
1	2432167	2434805	FGRAMPH1_01G01871	FGSG_00739	nadph oxidase	39.17	31.45	37.86	36.16	5.46	5.6	6.51	5.85667	7.22545e-26
1	2462900	2465620	FGRAMPH1_01G01897	FGSG_00752	hypothetical protein FPSE_01271	28.72	22.96	25.35	25.6767	7.73	9.03	6.5	7.75333	6.91232e-09
1	2481650	2483367	FGRAMPH1_01G01911	FGSG_00758	hypothetical protein	21.08	27.93	21.26	23.4233	11.02	12.69	10.7	11.47	0.0171935
1	2488177	2489029	FGRAMPH1_01G01919	FGSG_00761	hypothetical protein	13.99	16.59	17.39	15.99	67.95	66.45	65.15	66.5167	1.4049e-41
1	2495480	2496854	FGRAMPH1_01G01929	FGSG_00765	nitric oxide dioxygenase	273.26	198.25	404.24	291.917	648.25	466.69	648.24	587.727	6.68379e-09
1	2501365	2503790	FGRAMPH1_01G01931	FGSG_00766	stress-induced-phospho 1	91.35	70.29	87.96	83.2	228.23	159.63	206.47	198.11	1.18928e-17
1	2504426	2507167	FGRAMPH1_01G01933	FGSG_00767	beta-glucosidase b	10.72	10.8	9.89	10.47	23.92	18.69	23.24	21.95	2.04224e-16
1	2528883	2530291	FGRAMPH1_01G01955	FGSG_00778	dna-directed rna polymerase iii subunit rpc6	14.96	11.94	16.65	14.5167	5.36	5.09	4.3	4.91667	2.35452e-05
1	2531280	2531758	FGRAMPH1_01G01957	FGSG_00779	unnamed protein product	1.07	0.95	2.12	1.38	0	0	0.22	0.0733333	0.0135407
1	2531810	2534510	FGRAMPH1_01G01959	FGSG_00780	histone deacetylase RPD3	43.55	28.49	38.97	37.0033	17.14	17.31	15.61	16.6867	0.00365764
1	2536595	2537702	FGRAMPH1_01G01963	FGSG_00782	hypothetical protein	2.27	4.84	2.78	3.29667	7.36	6.02	6.57	6.65	2.83932e-06
1	2548317	2551118	FGRAMPH1_01G01975	FGSG_00787	allantoate permease	46.34	39.88	47.91	44.71	16.9	21.57	15.6	18.0233	0.000107878
1	2556770	2558285	FGRAMPH1_01G01981	FGSG_00790	l-fuculose-phosphate aldolase	8.07	10.2	6.67	8.31333	18.71	18.97	16.45	18.0433	4.0303e-12
1	2568259	2568980	FGRAMPH1_01G01991	FGSG_00793	expression library immunization antigen 1	8.2	9.97	5.96	8.04333	2	1.53	2.56	2.03	0.000106455
1	2570273	2571893	FGRAMPH1_01G01993	FGSG_00794	hypothetical protein	13.1	11.26	11.43	11.93	4.91	5.35	5.44	5.23333	0.00232358
1	2582813	2584439	FGRAMPH1_01G01997	FGSG_00796	hypothetical protein	5.74	5.78	5.49	5.67	1.33	2.57	2.08	1.99333	0.00125179
1	2585734	2588006	FGRAMPH1_01G01999	FGSG_00797	deoxyribodipyrimidine photo-lyase	24.88	25.65	27.22	25.9167	7	12.59	7.36	8.98333	4.55789e-05
1	2589558	2592198	FGRAMPH1_01G02003	FGSG_00799	structure-specific endonuclease subunit slx4	6.34	5.26	7.57	6.39	1.96	2.71	2.88	2.51667	0.00170742
1	2591708	2593403	FGRAMPH1_01G02005	FGSG_30037	unspecified product	8.38	10.97	15.14	11.4967	3.99	0	2.32	2.10333	0.0169521
1	2595711	2599433	FGRAMPH1_01G02007	FGSG_00800	hypothetical protein	24.09	18.49	18	20.1933	5.35	7.2	6.22	6.25667	5.99028e-08
1	2603964	2609040	FGRAMPH1_01G02013	FGSG_00803	unnamed protein product	8.61	5.63	6.58	6.94	2.62	2.15	2.35	2.37333	1.21131e-05
1	2615817	2617109	FGRAMPH1_01G02019	FGSG_00806	alkaline proteinase precursor	0.96	1.32	0.45	0.91	0.08	0.04	0	0.04	0.000459365
1	2642540	2643572	FGRAMPH1_01G02037	FGSG_00815	peptide methionine sulfoxide reductase msrA 1	77.76	85.43	68.26	77.15	44.66	29.04	38.43	37.3767	0.0178952
1	2664826	2668129	FGRAMPH1_01G02051	FGSG_00819	endoribonuclease ysh1	22.46	18.1	21.14	20.5667	8.48	7.21	8.76	8.15	4.14077e-05
1	2696427	2698806	FGRAMPH1_01G02071	FGSG_00827	deacetylase complex subunit	38.33	27.76	38.02	34.7033	17.02	16.54	16.52	16.6933	0.00980874
1	2700779	2702983	FGRAMPH1_01G02075	FGSG_00829	related to ars binding 2	4.03	3.86	3.67	3.85333	1.54	1.19	0.89	1.20667	0.000167017
1	2704387	2707263	FGRAMPH1_01G02077	FGSG_11831	hexose transporter	3.24	2.7	2.75	2.89667	1.21	1	0.79	1	0.00326065
1	2720094	2721111	FGRAMPH1_01G02087	FGSG_00834	ribonuclease H2 subunit A	25.04	26.42	27.19	26.2167	3.16	4.19	2.64	3.33	3.95667e-25
1	2721840	2724475	FGRAMPH1_01G02089	FGSG_11833	centromere associated	16.87	14.46	15.57	15.6333	3.34	4.19	3.78	3.77	3.13111e-13
1	2729605	2731996	FGRAMPH1_01G02095	FGSG_00838	heat shock protein 70	559.89	419.57	464.33	481.263	2416.93	1722.82	2318.92	2152.89	1.55329e-39
1	2758621	2759959	FGRAMPH1_01G02113	FGSG_00844	dna repair rad57	8.1	6.89	6.41	7.13333	2.26	2.26	1.52	2.01333	7.5648e-06
1	2763270	2768427	FGRAMPH1_01G02119	FGSG_00846	related to suppressor PSP1	27.35	12.9	21.34	20.53	6.84	5.97	6.38	6.39667	1.32508e-05
1	2771577	2772701	FGRAMPH1_01G02121	FGSG_00847	hypothetical protein FPSE_11620	4.92	7.22	8.02	6.72	1.97	1.82	1.9	1.89667	0.0483832
1	2774450	2778043	FGRAMPH1_01G02123	FGSG_00848	transcription factor	3.39	2.99	2.44	2.94	1.45	1.06	1.47	1.32667	0.0278364
1	2778368	2779397	FGRAMPH1_01G02125	FGSG_00849	integral membrane	237.12	163.59	223.52	208.077	84.67	102.65	86.29	91.2033	0.00126732
1	2782139	2784335	FGRAMPH1_01G02129	FGSG_00850	unnamed protein product	0.06	0.09	0.06	0.07	0.49	0.53	0.29	0.436667	0.000806295
1	2795016	2796749	FGRAMPH1_01G02139	FGSG_11843	succinate semialdehyde dehydrogenase	9.52	9.41	10.37	9.76667	24.69	21.25	26.72	24.22	2.65631e-20
1	2797474	2798447	FGRAMPH1_01G02141	FGSG_00855	succinate-semialdehyde dehydrogenase	291.4	314.81	342.46	316.223	47.95	75.21	56.39	59.85	1.37899e-20
1	2802255	2808924	FGRAMPH1_01G02143	FGSG_00856	hybrid signal transduction histidine kinase k	26.12	18.5	27.58	24.0667	5.96	6.22	6.03	6.07	9.1354e-13
1	2809568	2811722	FGRAMPH1_01G02145	FGSG_00857	hypothetical protein	907.39	592.57	918.06	806.007	93.29	91.09	82.23	88.87	2.23311e-38
1	2827487	2828725	FGRAMPH1_01G02159	FGSG_00860	plac8 family	311.02	384.55	370.29	355.287	106.74	113.59	105.78	108.703	1.26008e-12
1	2837377	2838148	FGRAMPH1_01G02167	FGSG_00864	transcription initiation factor TFIID subunit 9B	35.94	33.73	35.08	34.9167	13.73	12.44	14.25	13.4733	2.17517e-05
1	2862286	2864341	FGRAMPH1_01G02187	FGSG_00874	actin 4	104.66	90.29	95.75	96.9	34.3	34.51	33.74	34.1833	7.5677e-09
1	2866991	2868477	FGRAMPH1_01G02191	FGSG_00876	hypothetical protein	1.26	0.66	1.39	1.10333	0.18	0	0.11	0.0966667	0.000447228
1	2872799	2873426	FGRAMPH1_01G02195	FGSG_00878	hypothetical protein	42.3	76.22	17.3	45.2733	232.84	377.88	250.2	286.973	2.55075e-07
1	2875202	2877336	FGRAMPH1_01G02197	FGSG_00879	hypothetical protein	2.31	2.2	2.22	2.24333	0	0	0.07	0.0233333	1.5881e-10
1	2882624	2887976	FGRAMPH1_01G02203	FGSG_11848	vacuolar sorting-associated 8	22.14	17.23	16.63	18.6667	8.53	8.41	8.75	8.56333	0.00205631
1	2912571	2914078	FGRAMPH1_01G02223	FGSG_30042	dynein light chain type 1	338.08	367.05	372.81	359.313	156.78	150.49	151.31	152.86	1.22293e-05
1	2931531	2934942	FGRAMPH1_01G02241	FGSG_00890	hypothetical protein FPSE_11672	30.94	26.98	27.35	28.4233	5.9	4.47	5.67	5.34667	1.97704e-21
1	2939726	2940821	FGRAMPH1_01G02247	FGSG_30045	DNA-directed RNA polymerases I II III subunit 10	222.18	340.83	285.15	282.72	120.4	97.55	105.05	107.667	3.01404e-05
1	2940927	2944432	FGRAMPH1_01G02249	FGSG_00892	U3 small nucleolar RNA-associated 17	9.74	6.78	13.26	9.92667	4.83	4.56	4.8	4.73	0.0405318
1	2947982	2949474	FGRAMPH1_01G02255	FGSG_00895	6-hydroxy-d-nicotine oxidase	0.22	0.19	0.17	0.193333	0.53	0.28	0.71	0.506667	0.0203348
1	2949698	2950831	FGRAMPH1_01G02257	FGSG_00896	hypothetical protein	7.28	8.14	8.14	7.85333	3.89	3.56	2.84	3.43	0.0197537
1	2954767	2958330	FGRAMPH1_01G02263	FGSG_15795	polycomb group medea	20.6	14.57	15.21	16.7933	5.56	5.36	4.8	5.24	4.36814e-08
1	2967194	2968597	FGRAMPH1_01G02271	FGSG_00902	transcription elongation factor s-ii	114.47	119.5	125.93	119.967	61.37	55.76	58.53	58.5533	0.00217179
1	2971966	2973600	FGRAMPH1_01G02277	FGSG_00905	midA like	43.77	36.33	45.9	42	14.15	21.21	18.77	18.0433	0.00153846
1	2978100	2979872	FGRAMPH1_01G02283	FGSG_00908	ubiquitin- ligase sel1	117.18	151.37	112.01	126.853	57.4	59.23	57.51	58.0467	0.0017064
1	2986545	2991278	FGRAMPH1_01G02287	FGSG_00910	Morphogenesis-related MSB1	38.19	22.57	36.84	32.5333	4.54	3.07	3	3.53667	1.24938e-26
1	2986703	2987036	FGRAMPH1_01G02289	FGSG_15098	unnamed protein product	12.23	5.98	9.14	9.11667	0.79	2.56	0.38	1.24333	0.000472096
1	2991328	2993149	FGRAMPH1_01G02291	FGSG_00911	uracil-DNA glycosylase	56.47	52.16	45.09	51.24	21.32	18.14	20.67	20.0433	1.58391e-05
1	3021251	3021541	FGRAMPH1_01G02313	FGSG_11858	hypothetical protein FPSE_12052	12.91	11.98	13.32	12.7367	0	0	0	0	3.01901e-09
1	3048641	3051372	FGRAMPH1_01G02329	FGSG_00924	hypothetical protein	31.15	28.77	25.55	28.49	9.95	9.48	10.01	9.81333	1.02977e-07
1	3069460	3071032	FGRAMPH1_01G02347	FGSG_00931	hypothetical protein	2.9	2.94	4.53	3.45667	1.17	1.03	1.38	1.19333	0.00514091
1	3072435	3076394	FGRAMPH1_01G02349	FGSG_00932	hypothetical protein	15.29	13.28	16.96	15.1767	6.85	7.37	6.6	6.94	0.00216119
1	3098513	3098818	FGRAMPH1_01G02369	FGSG_15104	unnamed protein product	116.16	165.14	116.33	132.543	16.47	24.78	9.43	16.8933	1.49694e-16
1	3098596	3102215	FGRAMPH1_01G02371	FGSG_00941	cyclin containing	91.42	54.01	83.85	76.4267	16.6	19.91	18.23	18.2467	2.23788e-11
1	3121002	3122649	FGRAMPH1_01G02383	FGSG_00945	peptidyl-prolyl isomerase cwc27	34.12	30.12	30.39	31.5433	9.89	12.43	10.47	10.93	2.20718e-07
1	3123641	3127280	FGRAMPH1_01G02385	FGSG_00946	Heat shock factor	32.9	21.76	31.73	28.7967	11.18	12.98	12.92	12.36	0.00163811
1	3127949	3130391	FGRAMPH1_01G02387	FGSG_00947	cobalt uptake protein COT1	82.36	64.84	59.3	68.8333	29.93	21.4	28.15	26.4933	6.48633e-05
1	3132940	3135111	FGRAMPH1_01G02389	FGSG_00948	unnamed protein product	3.44	3.84	3.02	3.43333	0.88	0.51	1.17	0.853333	2.5646e-05
1	3138888	3140370	FGRAMPH1_01G02393	FGSG_00950	syntaxin 1b 2 3	155.87	134.03	154.51	148.137	39.71	29.02	30.62	33.1167	5.7473e-18
1	3140700	3140893	FGRAMPH1_01G02395	FGSG_15109	unnamed protein product	27.26	27.64	24.91	26.6033	9.21	7.97	9.8	8.99333	0.00438073
1	3147247	3148532	FGRAMPH1_01G02401	FGSG_11864	mrna 3 -end-processing yth1	5.85	7.54	6.2	6.53	1.04	1.74	1.96	1.58	1.36602e-05
1	3153751	3154915	FGRAMPH1_01G02407	FGSG_00956	hypothetical protein	10.92	12.32	11.25	11.4967	2.69	1.66	2.73	2.36	2.89531e-10
1	3159242	3162168	FGRAMPH1_01G02409	FGSG_00957	unspecified product	21.08	18.58	18.25	19.3033	10.14	8.38	10.11	9.54333	0.0116002
1	3164108	3167165	FGRAMPH1_01G02411	FGSG_00958	mitogen-activated kinase-binding 1	22.14	18.23	23.34	21.2367	3.49	5.14	3.44	4.02333	3.02561e-17
1	3168032	3171125	FGRAMPH1_01G02413	FGSG_00959	tpa inducible	28.76	21.42	26.66	25.6133	10.55	12.65	10.73	11.31	0.0011213
1	3173529	3176250	FGRAMPH1_01G02417	FGSG_00961	atp-dependent rna helicase dbp6	3.71	3.02	5.01	3.91333	1.64	1.75	1.64	1.67667	0.0138763
1	3182346	3184086	FGRAMPH1_01G02425	FGSG_00965	hypothetical protein	4.57	6.03	3.02	4.54	0.41	0.89	0.91	0.736667	6.32286e-08
1	3196022	3198602	FGRAMPH1_01G02435	FGSG_00970	unspecified product	9.48	11.21	9.6	10.0967	3.34	4.37	3.54	3.75	2.5907e-05
1	3202434	3204204	FGRAMPH1_01G02441	FGSG_00973	hypothetical protein FLAG1_00494	5.48	6.06	6.99	6.17667	16.65	15.35	18.17	16.7233	1.02299e-20
1	3229456	3232024	FGRAMPH1_01G02455	FGSG_11869	DNA helicase	0.38	0.5	0.49	0.456667	0	0.02	0	0.00666667	0.000195817
1	3253771	3255661	FGRAMPH1_01G02469	FGSG_00983	hypothetical protein	17.49	10.76	18.13	15.46	4.43	4.58	4.41	4.47333	4.12774e-07
1	3256976	3258080	FGRAMPH1_01G02471	FGSG_00984	hypothetical protein	37.98	31.08	45.02	38.0267	8.2	9.98	8.02	8.73333	4.20166e-13
1	3259869	3262167	FGRAMPH1_01G02473	FGSG_00985	hypothetical protein FPSE_01480	5.63	4.61	6.57	5.60333	1.73	0.89	1.42	1.34667	6.4697e-07
1	3263500	3265347	FGRAMPH1_01G02475	FGSG_00986	annexin XIV	120.46	89.3	104.83	104.863	37.48	26.14	34.38	32.6667	2.76206e-08
1	3266971	3267997	FGRAMPH1_01G02477	FGSG_00987	hypothetical protein	79.29	58.04	68.95	68.76	26.33	20.22	22.99	23.18	4.04729e-07
1	3276597	3280006	FGRAMPH1_01G02487	FGSG_11876	unnamed protein product	50.68	39.14	48.91	46.2433	16.48	17.84	13.68	16	4.01829e-07
1	3292265	3294701	FGRAMPH1_01G02503	FGSG_11878	Nuclear localization sequence-binding	93.1	72.22	143.91	103.077	44.32	26.27	37.41	36	0.000258713
1	3299504	3301856	FGRAMPH1_01G02507	FGSG_01000	cytochrome P450 51	265.28	152.23	382.18	266.563	130.39	95.89	131.03	119.103	0.0291526
1	3304982	3306485	FGRAMPH1_01G02513	FGSG_01002	transcription initiation factor TFIID subunit 7	11.93	13.5	13.46	12.9633	4.4	7.06	4.96	5.47333	0.0036751
1	3321319	3325231	FGRAMPH1_01G02525	FGSG_01006	sulfate transporter	69.85	60.67	58.08	62.8667	16.68	29.85	18.65	21.7267	1.89882e-05
1	3326162	3327475	FGRAMPH1_01G02527	FGSG_01007	DNA replication complex GINS protein PSF1	43.94	51.21	36.64	43.93	11.77	9.66	9.14	10.19	2.5135e-12
1	3335280	3338298	FGRAMPH1_01G02539	FGSG_01012	hypothetical protein	18.44	13.53	13.86	15.2767	3.84	3.13	3.22	3.39667	3.31064e-14
1	3343274	3345644	FGRAMPH1_01G02547	FGSG_01015	heat shock protein 78	25.99	22.29	25.21	24.4967	93.01	56.23	90.52	79.92	2.28226e-23
1	3366845	3372169	FGRAMPH1_01G02569	FGSG_01024	pre-mRNA-processing ATP-dependent RNA helicase PRP5	18.06	12.53	18.71	16.4333	6.68	8.65	8.83	8.05333	0.0294473
1	3372312	3374965	FGRAMPH1_01G02571	FGSG_01025	hypothetical protein	21.55	27.24	20.37	23.0533	9.54	11.16	10.56	10.42	0.00750656
1	3385226	3387241	FGRAMPH1_01G02581	FGSG_01030	cell division control 6	15.92	14.73	17.43	16.0267	5.37	4.91	4.66	4.98	1.10479e-08
1	3391310	3392803	FGRAMPH1_01G02587	FGSG_01033	er membrane sh3	78.81	87.38	78.67	81.62	20.83	12.62	17.8	17.0833	1.56745e-15
1	3394180	3397656	FGRAMPH1_01G02591	FGSG_01035	dna repair rev1	4.69	3.82	4.07	4.19333	0.68	0.65	0.43	0.586667	1.05224e-16
1	3398043	3399880	FGRAMPH1_01G02593	FGSG_01036	hypothetical protein	18.19	17.41	19.58	18.3933	6.5	7.39	6.86	6.91667	7.26188e-06
1	3401596	3403412	FGRAMPH1_01G02597	FGSG_01038	tpc1-mitochondrial transport	6.49	7.98	12.15	8.87333	1.33	2.88	3.15	2.45333	0.00038717
1	3409995	3414516	FGRAMPH1_01G02605	FGSG_01042	telomerase reverse transcriptase	2.07	1.62	1.82	1.83667	0.77	0.55	0.49	0.603333	0.000989162
1	3417114	3424791	FGRAMPH1_01G02607	FGSG_11886	rho guanine nucleotide exchange factor gef1	12.14	9.66	12.15	11.3167	4.63	4.5	4.8	4.64333	6.20985e-05
1	3428175	3428679	FGRAMPH1_01G02611	FGSG_01044	V-type ATPase assembly factor pkr1	72.49	78.07	64.48	71.68	23.85	36.84	22.34	27.6767	0.000389538
1	3437452	3439833	FGRAMPH1_01G02615	FGSG_01045	unnamed protein product	12.45	8.58	14.15	11.7267	2	4.07	2.21	2.76	9.91647e-07
1	3457153	3480118	FGRAMPH1_01G02627	FGSG_01049	hypothetical protein	7.17	6.56	6.32	6.68333	3	2.14	2.94	2.69333	5.81948e-05
1	3480354	3482505	FGRAMPH1_01G02629	FGSG_01050	hypothetical protein	8.93	12.62	10.63	10.7267	4.74	5.51	5.24	5.16333	0.0178166
1	3486366	3487861	FGRAMPH1_01G02633	FGSG_01052	proliferating cell nuclear antigen	183.96	151.51	156.86	164.11	65.39	49.81	59.13	58.11	3.14189e-07
1	3490167	3491256	FGRAMPH1_01G02637	FGSG_01054	chromosome segregation smc	3.94	4.3	4.03	4.09	1.31	1.54	1.07	1.30667	0.00337698
1	3494578	3495496	FGRAMPH1_01G02641	FGSG_01056	dimeric alpha-beta barrel	33.25	36.8	36.38	35.4767	120.3	104.82	110.22	111.78	2.4272e-35
1	3495841	3498281	FGRAMPH1_01G02643	FGSG_01057	neutral sphingomyelinase	49.22	40.83	36.03	42.0267	18.09	13.99	17.16	16.4133	6.06556e-05
1	3501451	3503706	FGRAMPH1_01G02647	FGSG_01059	FK506-binding protein	109.06	82.35	149.21	113.54	42.33	34.03	40.83	39.0633	1.30145e-05
1	3507222	3507985	FGRAMPH1_01G02653	FGSG_01062	fms interacting	31.2	33.75	31.74	32.23	6.78	8.1	6.12	7	1.35703e-13
1	3508329	3509361	FGRAMPH1_01G02655	FGSG_01063	thymidylate synthase	22.07	25.57	22.86	23.5	11.17	6.54	8.96	8.89	0.000290906
1	3521210	3522833	FGRAMPH1_01G02663	FGSG_01067	DNA damage response WSS1	2.94	3.23	2.76	2.97667	1.28	1.19	1.33	1.26667	0.0412127
1	3532800	3534067	FGRAMPH1_01G02671	FGSG_01070	hypothetical protein	122.5	109.37	102.62	111.497	256.4	211.37	255.17	240.98	1.24107e-18
1	3549078	3549594	FGRAMPH1_01G02679	FGSG_01072	hypothetical protein	11.17	15.3	17.02	14.4967	78.34	67.66	73.02	73.0067	2.49608e-40
1	3550534	3554571	FGRAMPH1_01G02681	FGSG_11892	hypothetical protein	2.39	2.66	2.3	2.45	0.78	0.92	1.1	0.933333	0.00212158
1	3555119	3556490	FGRAMPH1_01G02683	FGSG_01074	hypothetical protein	1.84	3.59	3.28	2.90333	1.38	0.88	0.61	0.956667	0.0191852
1	3570192	3571603	FGRAMPH1_01G02699	FGSG_01082	small nuclear ribonucleo	256.92	215.14	262.01	244.69	113.53	127.85	125.44	122.273	0.00841345
1	3591742	3593337	FGRAMPH1_01G02709	FGSG_30051	hypothetical protein	8.48	8.94	12.68	10.0333	1.97	4.16	2.82	2.98333	0.000968185
1	3593587	3594794	FGRAMPH1_01G02711	FGSG_30052	hypothetical protein	4.53	2.75	4.59	3.95667	0.13	1.35	0.51	0.663333	0.00787848
1	3622597	3624158	FGRAMPH1_01G02735	FGSG_01096	related to TAF(II) complex (TBP-associated complex) component	36.61	40.41	35.44	37.4867	17.94	16.7	10.43	15.0233	0.00106937
1	3628091	3628469	FGRAMPH1_01G02741	FGSG_15115	hypothetical protein	1.09	2.16	1.8	1.68333	5.32	2.29	2.94	3.51667	0.0312839
1	3633866	3636686	FGRAMPH1_01G02745	FGSG_01100	gs homeobox 2	49.67	31.93	46.19	42.5967	14.74	18.97	14.4	16.0367	0.000112923
1	3671062	3673844	FGRAMPH1_01G02773	FGSG_01112	swi snf and rsc complex subunit ssr4	59.47	38.26	50.96	49.5633	15.19	15.42	13.49	14.7	6.40222e-09
1	3678814	3680950	FGRAMPH1_01G02777	FGSG_11905	unnamed protein product	3.64	3.68	5.16	4.16	1.44	1.19	1.59	1.40667	0.000685015
1	3684179	3685728	FGRAMPH1_01G02783	FGSG_01116	transcription factor	80.53	80.75	70.61	77.2967	31.41	25.95	26.69	28.0167	1.95344e-07
1	3691339	3694303	FGRAMPH1_01G02791	FGSG_01120	related to verprolin	67.05	51.97	61.95	60.3233	10.33	12.47	10.41	11.07	1.76159e-24
1	3697203	3698577	FGRAMPH1_01G02795	FGSG_01122	nbl1 borealin	34.62	33.11	27.44	31.7233	6.46	8.98	5.56	7	2.15055e-12
1	3714840	3716586	FGRAMPH1_01G02815	FGSG_01132	crossover junction endonuclease mus81	3.4	3.04	3.35	3.26333	0.55	0.59	0.56	0.566667	1.36376e-08
1	3724362	3727250	FGRAMPH1_01G02825	FGSG_01137	ttk kinase	25.65	16.68	20.24	20.8567	3.45	3.83	3.28	3.52	5.29323e-20
1	3735859	3739147	FGRAMPH1_01G02835	FGSG_01142	hypothetical protein	64.23	54.87	43.62	54.24	15.18	16.62	15.99	15.93	4.24922e-10
1	3744930	3750030	FGRAMPH1_01G02841	FGSG_01144	UPF0592 membrane	41.74	23.6	39.16	34.8333	15.74	15.87	16.8	16.1367	0.0133962
1	3759323	3761798	FGRAMPH1_01G02853	FGSG_01149	RING finger B	1.68	1.76	1.75	1.73	7.68	10.23	6.93	8.28	2.11426e-30
1	3762082	3764645	FGRAMPH1_01G02855	FGSG_01150	endopolyphosphatase	11.59	8.66	7.88	9.37667	24.99	17.98	26.19	23.0533	2.24872e-14
1	3777485	3781269	FGRAMPH1_01G02869	FGSG_01156	dna repair rad51	21.48	14.86	19.22	18.52	5.29	4.88	5.33	5.16667	1.92742e-10
1	3781659	3782919	FGRAMPH1_01G02871	FGSG_01157	DNA repair protein RAD51	29.96	38.41	29.3	32.5567	11.85	14.85	10.36	12.3533	8.74311e-05
1	3783427	3784072	FGRAMPH1_01G02873	FGSG_01158	30 kDa heat shock protein	397.15	379.33	349.71	375.397	2119.88	2180.75	2224.08	2174.9	6.80704e-81
1	3798879	3805123	FGRAMPH1_01G02881	FGSG_01161	phosphatidylinositol 4-kinase	33.33	23.93	29.93	29.0633	13.81	8.87	13.92	12.2	0.0015973
1	3819573	3822540	FGRAMPH1_01G02891	FGSG_01165	pms1 1	5.31	3.65	4.49	4.48333	1.54	0.95	1.16	1.21667	1.83666e-06
1	3830853	3833004	FGRAMPH1_01G02895	FGSG_01167	ribonuclease h	10.71	10.44	11.14	10.7633	5.14	5.27	4.76	5.05667	0.00508785
1	3838404	3839949	FGRAMPH1_01G02903	FGSG_01170	Monothiol glutaredoxin-7	79.81	79.1	79.84	79.5833	30.98	44.42	32.15	35.85	0.00218659
1	3840806	3841142	FGRAMPH1_01G02905	FGSG_11908	hypothetical protein	5.58	10.54	11.86	9.32667	0.43	1.06	0.41	0.633333	5.86135e-08
1	3841595	3841901	FGRAMPH1_01G02907	FGSG_11909	hypothetical protein	127.02	223.22	104.88	151.707	4.7	5.23	2.12	4.01667	6.67552e-45
1	3845891	3848126	FGRAMPH1_01G02913	FGSG_01173	hlh transcription factor	23.99	17.28	21.07	20.78	2.08	3.71	3.08	2.95667	7.65205e-19
1	3858634	3859916	FGRAMPH1_01G02917	FGSG_01175	ribosome biogenesis protein RPF2	18.81	15.03	27.28	20.3733	7.23	8	7.53	7.58667	0.000763855
1	3866569	3867841	FGRAMPH1_01G02925	FGSG_01177	cystathionine gamma-lyase	52.99	42.46	54.82	50.09	173.89	113.35	166.5	151.247	3.4116e-22
1	3886036	3886858	FGRAMPH1_01G02931	FGSG_01181	hypothetical protein	3.56	2.65	4.6	3.60333	33.91	21.45	33.83	29.73	1.48358e-37
1	3890457	3896157	FGRAMPH1_01G02935	FGSG_01183	chromatin structure-remodeling complex subunit rsc7	125.2	79.98	81.06	95.4133	31.68	31.22	25.71	29.5367	1.79311e-07
1	3910057	3910780	FGRAMPH1_01G02943	FGSG_01187	splicing factor 3a subunit 2	56.04	71.62	65.54	64.4	20.8	23.28	23.78	22.62	3.06595e-07
1	3920358	3921360	FGRAMPH1_01G02951	FGSG_01191	related to cyclin CLG1	85.11	43.71	97.7	75.5067	247.23	159.19	247.21	217.877	1.27605e-12
1	3922834	3923644	FGRAMPH1_01G02953	FGSG_11911	LOW QUALITY PROTEIN: hypothetical protein	0	0	0	0	0.56	0.26	0.18	0.333333	0.0246435
1	3928284	3928990	FGRAMPH1_01G02955	FGSG_01192	hypothetical protein	1.88	3.95	0.61	2.14667	4.16	4.29	6.04	4.83	0.00459905
1	3930306	3932457	FGRAMPH1_01G02957	FGSG_01193	chromatin structure-remodeling complex subunit rsc7	80.22	65.83	74.9	73.65	29.3	28.08	28.43	28.6033	1.90134e-06
1	3960312	3961680	FGRAMPH1_01G02975	FGSG_01202	hypothetical protein	8.19	6.9	9.26	8.11667	2.52	4.29	4	3.60333	0.0274102
1	3974575	3975082	FGRAMPH1_01G02983	FGSG_01205	hypothetical protein	11.54	14.41	7.46	11.1367	1.7	3.94	3.38	3.00667	0.000833124
1	3982801	3986019	FGRAMPH1_01G02989	FGSG_01208	replication factor C subunit 2	37.13	41.2	35.66	37.9967	15.09	10.79	13.43	13.1033	6.07443e-07
1	3984359	3985910	FGRAMPH1_01G02991	FGSG_01209	hypothetical protein	10.82	12.41	13.5	12.2433	3.92	3.01	3.53	3.48667	2.20269e-08
1	3986320	3993630	FGRAMPH1_01G02993	FGSG_01210	pre-mrna-splicing factor brr2	12.54	9.1	11.5	11.0467	3.89	2.95	3.55	3.46333	3.67376e-08
1	3997009	4000039	FGRAMPH1_01G02997	FGSG_01212	origin recognition complex subunit 3	9.21	8.9	9.03	9.04667	5.03	4.09	3.39	4.17	0.0100652
1	4020968	4022492	FGRAMPH1_01G03017	FGSG_01220	dna-directed rna polymerase ii subunit rpb7	120	137.12	135.15	130.757	61	65.99	66.35	64.4467	0.00472116
1	4024537	4025718	FGRAMPH1_01G03023	FGSG_01222	transcription factor	45.53	59.84	51.79	52.3867	109.49	104.67	112.38	108.847	2.20601e-18
1	4026300	4027332	FGRAMPH1_01G03025	FGSG_01223	unnamed protein product	17.07	27.36	15.29	19.9067	4.1	8.7	4.56	5.78667	0.000130044
1	4028021	4029096	FGRAMPH1_01G03027	FGSG_30060	hypothetical protein FPSE_01786	1194.86	1949.65	982.68	1375.73	257.45	434.94	235.94	309.443	5.60955e-09
1	4032721	4035293	FGRAMPH1_01G03031	FGSG_11913	hypothetical protein	133.63	117.25	129.66	126.847	57.5	66.99	63.27	62.5867	0.00466024
1	4038361	4038791	FGRAMPH1_01G03035	FGSG_15118	unnamed protein product	1.67	1.84	4.92	2.81	9.35	7.4	8.29	8.34667	8.61564e-05
1	4045286	4046434	FGRAMPH1_01G03043	FGSG_01229	Cystathionine beta-synthase	248.66	302.56	248.82	266.68	111.29	141.76	122.76	125.27	0.00246811
1	4057508	4059509	FGRAMPH1_01G03053	FGSG_01233	alpha- -mannosyltransferase	9.34	9.16	9.76	9.42	3.87	4.58	4.3	4.25	0.00559336
1	4078533	4079087	FGRAMPH1_01G03065	FGSG_01239	hypothetical protein	1.74	1.64	1.01	1.46333	4.04	3.48	1.58	3.03333	0.00819454
1	4086512	4086998	FGRAMPH1_01G03071	FGSG_01242	hypothetical protein FPSE_07608	129.09	127.75	123.14	126.66	38.53	47.53	42.43	42.83	1.30666e-08
1	4098488	4100289	FGRAMPH1_01G03077	FGSG_01245	cytochrome c peroxidase	162.57	145.59	175.28	161.147	379.53	317.08	345.11	347.24	3.75479e-20
1	4107330	4108169	FGRAMPH1_01G03085	FGSG_11916	hypothetical protein	19.14	19.57	22.28	20.33	8.71	8.59	6.01	7.77	0.000411261
1	4120413	4123472	FGRAMPH1_01G03095	FGSG_01250	beta-glucosidase btge	100.01	56.68	85.41	80.7	11.97	11.6	11.03	11.5333	7.22001e-24
1	4147169	4149107	FGRAMPH1_01G03113	FGSG_01256	di- poly-cis-decaprenylcistransferase	124.5	123.48	116.51	121.497	50.14	61.76	51.63	54.51	0.000368232
1	4162974	4164606	FGRAMPH1_01G03131	FGSG_01263	dynactin subunit 2	20.05	17.94	21.61	19.8667	9.69	10.87	7.09	9.21667	0.0120818
1	4165034	4166876	FGRAMPH1_01G03133	FGSG_01264	hypothetical protein	10.32	9.36	8.77	9.48333	3.6	3.31	3.86	3.59	0.000134015
1	4177003	4178002	FGRAMPH1_01G03139	FGSG_01267	shwachman-bodian-diamond syndrome	1226.61	2318.34	681.96	1408.97	2868.09	3672.78	3026.31	3189.06	2.4757e-07
1	4178687	4180396	FGRAMPH1_01G03141	FGSG_01268	hypothetical protein FPSE_00423	50.29	48.37	47.14	48.6	7.6	13.9	10.19	10.5633	5.52941e-11
1	4185397	4189264	FGRAMPH1_01G03147	FGSG_01271	plk kinase	25.36	19.09	21.69	22.0467	3.1	4.2	3.29	3.53	2.12825e-23
1	4189603	4194370	FGRAMPH1_01G03149	FGSG_01272	chitin synthase 4	42.74	29.54	35.88	36.0533	11.85	9.9	11.7	11.15	8.52829e-09
1	4201627	4203149	FGRAMPH1_01G03155	FGSG_11923	unnamed protein product	4.98	7.07	5.83	5.96	1.72	1.84	2.68	2.08	0.00456394
1	4209879	4213004	FGRAMPH1_01G03159	FGSG_01275	ATP-dependent helicase fft2	5.55	3.66	6.36	5.19	1.61	1.29	1.86	1.58667	2.89259e-05
1	4213785	4214255	FGRAMPH1_01G03161	FGSG_01276	Vacuolar ATPase assembly integral membrane VMA21	46.4	64.93	46.74	52.69	26.28	22.54	25.02	24.6133	0.0162269
1	4238478	4240874	FGRAMPH1_01G03177	FGSG_01283	beta-n-acetylhexosaminidase	37.51	33	30.48	33.6633	13.72	16.02	14.92	14.8867	0.000612647
1	4255623	4257964	FGRAMPH1_01G03191	FGSG_01289	diacylglycerol pyrophosphate phosphatase	92.36	74.93	80.88	82.7233	40.9	44.17	38.06	41.0433	0.00797014
1	4259878	4261762	FGRAMPH1_01G03195	FGSG_01290	60S ribosomal protein RML2	108.17	89.07	116.03	104.423	48.62	46.17	48.17	47.6533	0.000987037
1	4262501	4265375	FGRAMPH1_01G03197	FGSG_01291	G2/mitotic-specific cyclin-B	177.47	120.45	147.83	148.583	36.85	37.3	37.15	37.1	4.82988e-14
1	4278622	4281054	FGRAMPH1_01G03207	FGSG_01296	Acetate kinase	3.42	2.05	3.99	3.15333	7.66	6.72	8	7.46	8.52829e-09
1	4283872	4284763	FGRAMPH1_01G03213	FGSG_01298	transcription factor	67.49	31.73	59.64	52.9533	178.69	80.31	159.63	139.543	2.61677e-09
1	4299424	4301569	FGRAMPH1_01G03221	FGSG_01301	hypothetical protein	82.01	79.6	109.39	90.3333	266.3	293.87	294.94	285.037	6.38396e-31
1	4303678	4305320	FGRAMPH1_01G03223	FGSG_01302	related to mfs-multidrug-resistance transporter	0	0	0	0	0.09	0.11	0.38	0.193333	0.00179728
1	4334146	4338543	FGRAMPH1_01G03243	FGSG_01310	hypothetical protein FPSE_01406	13.86	9.83	14.52	12.7367	3.51	4.47	3.43	3.80333	1.09486e-07
1	4360375	4361406	FGRAMPH1_01G03253	FGSG_01315	unspecified product	335.75	447.66	363.17	382.193	935.16	1297.72	913.12	1048.67	6.18299e-22
1	4380048	4383758	FGRAMPH1_01G03265	FGSG_01321	hydrogen peroxide-inducible hic-5	34.19	29.95	27.91	30.6833	10.19	9.99	10.34	10.1733	4.65269e-09
1	4386751	4390179	FGRAMPH1_01G03271	FGSG_01323	nuclear pore	51	52.47	45.77	49.7467	22.28	28.44	22.9	24.54	0.00758371
1	4410247	4413597	FGRAMPH1_01G03289	FGSG_01332	ribosome biogenesis mak21	13.4	11.46	18.18	14.3467	5.61	3.31	5.09	4.67	2.09037e-05
1	4420037	4422418	FGRAMPH1_01G03297	FGSG_01336	origin recognition complex subunit 1	19.59	18.36	17.1	18.35	3.96	3.79	2.74	3.49667	2.54741e-18
1	4421735	4424032	FGRAMPH1_01G03299	FGSG_01337	pre-mRNA-splicing factor prp46	29.22	27.05	25.97	27.4133	10.77	11.67	10.29	10.91	2.48307e-05
1	4429329	4440574	FGRAMPH1_01G03305	FGSG_11932	hypothetical protein FLAG1_01383	6.69	5.36	5.54	5.86333	3.23	1.76	3.06	2.68333	0.0170944
1	4445684	4446278	FGRAMPH1_01G03309	FGSG_01340	hypothetical protein FPSE_03378	52.19	51.96	58.79	54.3133	15.4	19.67	15.76	16.9433	2.13635e-08
1	4452294	4454100	FGRAMPH1_01G03311	FGSG_01342	alternative oxidase	52.57	91.37	72.51	72.15	297.58	491.54	375.25	388.123	8.77308e-35
1	4465909	4469786	FGRAMPH1_01G03323	FGSG_01347	bub kinase	17.83	17.68	17.63	17.7133	5.95	5.11	5.09	5.38333	1.60613e-11
1	4470207	4471687	FGRAMPH1_01G03325	FGSG_01348	ap endonuclease 1	34.79	36.55	37.8	36.38	16.14	16.88	15.45	16.1567	0.000267971
1	4504464	4507071	FGRAMPH1_01G03349	FGSG_01359	GTP-binding 2	17.42	14.01	20.38	17.27	7.53	6.73	7.47	7.24333	0.000571414
1	4507112	4507850	FGRAMPH1_01G03351	FGSG_01360	er membrane complex subunit	95.81	128.78	104.46	109.683	52.32	64.2	44.01	53.51	0.0219486
1	4509944	4510589	FGRAMPH1_01G03355	FGSG_11936	hypothetical protein	41.63	46.63	59.25	49.17	132.61	72.71	129.58	111.633	8.75707e-11
1	4518209	4519704	FGRAMPH1_01G03361	FGSG_01363	hypothetical protein	37.36	51.12	40.79	43.09	89.01	113.23	100.16	100.8	2.66555e-17
1	4519783	4520068	FGRAMPH1_01G03363	FGSG_11939	calcium channel subunit Cch1	79.9	93.32	82.51	85.2433	336.79	468.97	392.7	399.487	1.08313e-45
1	4546599	4548674	FGRAMPH1_01G03381	FGSG_01370	UDP-N-acetylglucosamine transporter yea4	23.71	22.62	25.27	23.8667	9.63	13.21	11.45	11.43	0.0119791
1	4571515	4571851	FGRAMPH1_01G03399	FGSG_01379	4-coumarate:coenzyme A ligase	3.54	2.97	2.4	2.97	0.71	0.13	0	0.28	0.00380132
1	4577689	4579489	FGRAMPH1_01G03403	FGSG_01382	amino acid transporter	38.28	31.44	35.46	35.06	82.65	54.73	86.79	74.7233	4.97509e-13
1	4588909	4593794	FGRAMPH1_01G03413	FGSG_01388	ATP-binding subfamily G (WHITE) member 2	47.69	34.34	30.66	37.5633	9.62	11.22	9.6	10.1467	2.46603e-10
1	4595574	4596944	FGRAMPH1_01G03417	FGSG_01389	aspartate aminotransferase	7.75	7.81	7.29	7.61667	24.53	22.3	21.72	22.85	3.29344e-26
1	4600627	4603151	FGRAMPH1_01G03421	FGSG_01391	elongation factor G 1	72.67	56.73	118.41	82.6033	37.88	40.15	40.71	39.58	0.0384025
1	4605961	4610185	FGRAMPH1_01G03425	FGSG_01393	hypothetical protein	43.89	30.19	48.45	40.8433	12	14.83	12.05	12.96	4.52597e-07
1	4610637	4612705	FGRAMPH1_01G03429	FGSG_01395	kynurenine 3-monooxygenase	25.8	26.8	35.04	29.2133	12.89	11.57	13.3	12.5867	0.000806295
1	4623366	4624522	FGRAMPH1_01G03441	FGSG_01401	unnamed protein product	55.87	59.42	64.85	60.0467	10.52	12.1	9.85	10.8233	3.36965e-24
1	4626979	4628364	FGRAMPH1_01G03443	FGSG_01402	hypothetical protein	30.97	38.06	33.8	34.2767	63.25	85.85	64.71	71.27	8.82458e-15
1	4629539	4631038	FGRAMPH1_01G03447	FGSG_01403	minor allergen alt a 7	271.02	325.74	270.19	288.983	717.21	680.81	635.02	677.68	4.7726e-25
1	4635690	4637388	FGRAMPH1_01G03453	FGSG_01405	related to hydroxyproline-rich glyco precursor	126.16	90.73	102.75	106.547	31.29	21.56	25.49	26.1133	1.25832e-12
1	4637688	4639661	FGRAMPH1_01G03455	FGSG_01406	dna polymerase kappa subunit	5.36	6	6.31	5.89	1.47	1.62	1.38	1.49	2.03789e-08
1	4639776	4642617	FGRAMPH1_01G03457	FGSG_01407	high-affinity potassium transport	24.41	20.51	17.99	20.97	4.34	4.12	4.56	4.34	2.41154e-17
1	4670148	4672793	FGRAMPH1_01G03475	FGSG_01414	Laminin subunit alpha-2	135.94	109.41	151.73	132.36	58.86	74.95	60.1	64.6367	0.0114538
1	4676804	4678194	FGRAMPH1_01G03481	FGSG_11947	low temperature requirement a	8.15	6.83	7.71	7.56333	3.77	3.89	2.99	3.55	0.0316183
1	4688811	4692392	FGRAMPH1_01G03493	FGSG_01420	hypothetical protein	5.62	5.3	5.82	5.58	2.39	2.26	2.27	2.30667	0.000430845
1	4700760	4704574	FGRAMPH1_01G03499	FGSG_01424	rpb7-binding seb1	33.8	22.1	33.71	29.87	11.33	11.16	10.36	10.95	2.84514e-05
1	4717644	4721309	FGRAMPH1_01G03505	FGSG_01425	plasma membrane ATPase	2569.87	1989.39	2305.45	2288.24	762.9	756.36	793.03	770.763	1.85323e-09
1	4730564	4733555	FGRAMPH1_01G03513	FGSG_01428	bZIP transcription factor	13.34	10.4	12.57	12.1033	6.03	4.03	4.66	4.90667	0.00114572
1	4733854	4737864	FGRAMPH1_01G03515	FGSG_01429	nucleoporin-interacting nic96	36.86	25.77	35.86	32.83	14.86	9.4	12.73	12.33	0.000113997
1	4738213	4740275	FGRAMPH1_01G03517	FGSG_01430	related to D-ribulokinase	13.17	11.14	17.67	13.9933	2.56	4.12	2.58	3.08667	1.03163e-09
1	4742219	4745863	FGRAMPH1_01G03519	FGSG_01431	hypothetical protein	21.62	19.39	18.89	19.9667	6.87	5.83	5.49	6.06333	6.23749e-10
1	4746417	4749562	FGRAMPH1_01G03521	FGSG_01432	related to VTC2- polyphosphate synthetase	56.57	49.93	47.53	51.3433	17.67	22.14	16.59	18.8	1.50837e-06
1	4762753	4765408	FGRAMPH1_01G03527	FGSG_01434	replicase poly 1a	15.81	22.91	10.17	16.2967	3.68	6.13	3.4	4.40333	3.45303e-05
1	4766980	4767922	FGRAMPH1_01G03531	FGSG_01436	histone -specific chaperone chz1	437.47	572.29	395.49	468.417	238.53	217.03	203.46	219.673	0.00374936
1	4785277	4785553	FGRAMPH1_01G03543	FGSG_15127	unnamed protein product	2.15	0.99	2.01	1.71667	0.35	0	0.17	0.173333	0.0459512
1	4785914	4788505	FGRAMPH1_01G03545	FGSG_11955	velvet 1	137.5	82.45	124.59	114.847	42.54	66.2	50.26	53	0.0176411
1	4789651	4791652	FGRAMPH1_01G03547	FGSG_11956	hypothetical protein	26.72	17.59	23.35	22.5533	2.29	2.92	2.25	2.48667	4.06986e-26
1	4815257	4816595	FGRAMPH1_01G03559	FGSG_01446	u3 small nucleolar rna associated	12.54	16.11	19.91	16.1867	9.06	6.97	6.72	7.58333	0.0228988
1	4816840	4818346	FGRAMPH1_01G03561	FGSG_01447	DNA-directed RNA polymerase II 33 kDa polypeptide	140.4	158.78	138.71	145.963	69.2	77.59	66.68	71.1567	0.00279104
1	4820244	4822297	FGRAMPH1_01G03565	FGSG_01449	phenylalanyl-tRNA synthetase	69.77	55.3	67.32	64.13	28.05	36.54	29.46	31.35	0.011558
1	4826026	4827669	FGRAMPH1_01G03569	FGSG_01451	Latex clearing	10.69	7.12	7.11	8.30667	0	0.06	0.03	0.03	3.41533e-16
1	4830558	4832629	FGRAMPH1_01G03573	FGSG_01453	short-chain dehydrogenase reductase family	27.13	35.13	20.53	27.5967	8.88	10.83	8.38	9.36333	2.88363e-05
1	4834146	4835961	FGRAMPH1_01G03575	FGSG_01454	serine threonine kinase	20.76	26.86	11.29	19.6367	4.22	4.06	4.29	4.19	2.56758e-09
1	4838725	4839997	FGRAMPH1_01G03577	FGSG_01455	unnamed protein product	39.81	64.3	24.12	42.7433	9.87	9.64	11.99	10.5	4.13e-06
1	4842083	4845493	FGRAMPH1_01G03581	FGSG_01457	Telomeric DNA-binding factor trf1	3.34	2.33	4.93	3.53333	1.06	1.4	1.44	1.3	0.00599602
1	4865993	4867431	FGRAMPH1_01G03601	FGSG_01467	origin recognition complex subunit 6	8.94	10.27	9.07	9.42667	2.65	3.7	1.79	2.71333	2.49246e-05
1	4871971	4874563	FGRAMPH1_01G03607	FGSG_01470	zinc-finger protein ZPR1	17.16	14.78	18.38	16.7733	50.5	42	46.47	46.3233	2.32315e-25
1	4909150	4911273	FGRAMPH1_01G03631	FGSG_01478	hypothetical protein	17.15	12.65	13.19	14.33	7.45	6.66	6.52	6.87667	0.0151237
1	4938939	4942608	FGRAMPH1_01G03651	FGSG_01488	hypothetical protein	13.42	9.3	9.71	10.81	1.42	2	1.79	1.73667	2.29319e-18
1	4943169	4944515	FGRAMPH1_01G03653	FGSG_01489	rhodopsin family partial	79.71	116.31	71.76	89.26	10.69	17.93	17.86	15.4933	1.88526e-13
1	4945077	4946004	FGRAMPH1_01G03657	FGSG_01490	ribonuclease p mrp subunit rpp1	10.85	11.31	12.41	11.5233	4.96	4.22	7.1	5.42667	0.0481557
1	4950837	4951773	FGRAMPH1_01G03663	FGSG_01494	hypothetical protein	2.44	3.39	2.32	2.71667	1.28	0.38	0.4	0.686667	0.0086252
1	4954562	4957291	FGRAMPH1_01G03667	FGSG_01496	choline-sulfatase	1.46	0.93	3.24	1.87667	64.67	18.67	56.23	46.5233	7.00631e-12
1	4961225	4966886	FGRAMPH1_01G03669	FGSG_01497	IQ domain-containing containing GTPase activating	12.35	7.52	10.04	9.97	1.67	1.43	2.09	1.73	3.45025e-16
1	4970672	4972899	FGRAMPH1_01G03673	FGSG_01499	triose-phosphate transporter	145.65	105.53	135.93	129.037	51.88	44.22	55.97	50.69	4.55912e-05
1	4986023	4986665	FGRAMPH1_01G03685	FGSG_01505	ubiquitin-conjugating enzyme E2-20 kDa	115.6	121.71	120.86	119.39	51.84	38.85	50.6	47.0967	1.89178e-05
1	4987297	4989501	FGRAMPH1_01G03687	FGSG_01506	camk camkl chk1 kinase	12.15	10.72	9.75	10.8733	5.84	4.04	5.21	5.03	0.0154507
1	4997237	5002617	FGRAMPH1_01G03697	FGSG_01510	telomere length regulator rif1	5.54	3.72	4.59	4.61667	0.84	0.62	0.96	0.806667	1.39169e-14
1	5007738	5008431	FGRAMPH1_01G03705	FGSG_01514	hypothetical protein	45.4	48.46	68.01	53.9567	16.52	17.11	16.58	16.7367	1.2243e-07
1	5009125	5011252	FGRAMPH1_01G03707	FGSG_01515	transcription factor	18.81	14.21	18.22	17.08	6.04	7.12	5.4	6.18667	1.65081e-05
1	5048866	5052266	FGRAMPH1_01G03731	FGSG_01527	phosphatase psr1	155.08	87.2	153.66	131.98	22.75	22.5	22.17	22.4733	2.5976e-18
1	5079496	5080157	FGRAMPH1_01G03751	FGSG_01537	mitotic-spindle organizing 1	28.22	56.22	29.55	37.9967	14.67	11.61	10.02	12.1	0.00126548
1	5080445	5081481	FGRAMPH1_01G03753	FGSG_01538	kinetochore spc25	13.47	17.24	12.58	14.43	1.55	2.41	1.62	1.86	3.82207e-15
1	5081655	5084999	FGRAMPH1_01G03755	FGSG_01539	rna polymerase i-specific transcription-initiation factor rrn6	6.64	5.1	6.44	6.06	1.38	2.24	1.51	1.71	7.47415e-07
1	5102388	5105684	FGRAMPH1_01G03775	FGSG_01547	hypothetical protein	208.17	124.9	173.69	168.92	67.53	73.12	69.12	69.9233	0.00054945
1	5111469	5113600	FGRAMPH1_01G03779	FGSG_01549	hypothetical protein	19.51	14.44	18.68	17.5433	0.8	0.96	1.25	1.00333	3.04044e-44
1	5114849	5115985	FGRAMPH1_01G03781	FGSG_01550	dash complex subunit dad2	20.43	24.16	24.06	22.8833	2.88	5.96	6.22	5.02	2.41687e-07
1	5116124	5118427	FGRAMPH1_01G03783	FGSG_01551	hypothetical protein	17.29	13.54	12.25	14.36	1.11	1.38	0.94	1.14333	1.35021e-33
1	5119783	5123797	FGRAMPH1_01G03787	FGSG_01553	ribosomal rna-processing 12	7.78	5.58	9.13	7.49667	3.4	2.5	3.32	3.07333	0.00249808
1	5134817	5137093	FGRAMPH1_01G03797	FGSG_01557	histidine acid	5.98	5.96	4.81	5.58333	1.64	2.09	2.86	2.19667	0.00565413
1	5147294	5149151	FGRAMPH1_01G03803	FGSG_01560	aminotransferase	49.98	52.84	53.22	52.0133	178.72	117	153.69	149.803	5.77989e-25
1	5149767	5154404	FGRAMPH1_01G03805	FGSG_01561	xanthine dehydrogenase	76.78	67.95	65.12	69.95	11.81	26.58	15.23	17.8733	4.80529e-08
1	5155622	5159044	FGRAMPH1_01G03807	FGSG_01562	Regulator of drug sensitivity 2	44.82	34.22	40.71	39.9167	15.23	15.26	13.45	14.6467	2.37802e-06
1	5173138	5174200	FGRAMPH1_01G03819	FGSG_01567	adenosine deaminase	134.21	131.37	131.14	132.24	44.74	74.45	50.88	56.69	0.00147288
1	5183378	5186341	FGRAMPH1_01G03823	FGSG_01569	related to calpain	2.33	2.27	3.25	2.61667	0.68	0.99	1.54	1.07	0.0343597
1	5195420	5198158	FGRAMPH1_01G03831	FGSG_01572	glutamate decarboxylase 1	66.81	62.51	48.81	59.3767	475.27	581.67	530.96	529.3	6.22076e-84
1	5198151	5199793	FGRAMPH1_01G03833	FGSG_01573	acetylornithine aminotransferase	21.69	18.61	33.3	24.5333	9.47	6.82	7.6	7.96333	2.46594e-05
1	5206167	5207945	FGRAMPH1_01G03839	FGSG_11970	hypothetical protein	161.94	157.52	158.93	159.463	53.12	51.14	56.25	53.5033	6.92254e-11
1	5217629	5219187	FGRAMPH1_01G03843	FGSG_01576	transcription factor	1.09	0.96	1.62	1.22333	0.35	0.41	0.25	0.336667	0.0457975
1	5230875	5231778	FGRAMPH1_01G03851	FGSG_01579	hypothetical protein	6.77	18.85	2.94	9.52	1.27	0.59	0.74	0.866667	1.09618e-05
1	5233407	5234976	FGRAMPH1_01G03853	FGSG_01580	TPA_inf: GPR1 FUN34 -class plasma membrane	11.31	7.23	12.49	10.3433	0.82	1.22	0.69	0.91	2.53337e-15
1	5246988	5248925	FGRAMPH1_01G03861	FGSG_01584	multidrug resistance fnx1	0.11	0.08	0.18	0.123333	1.06	0.42	1.24	0.906667	1.71857e-06
1	5249340	5249828	FGRAMPH1_01G03863	FGSG_30080	hypothetical protein	4.95	9.64	6.31	6.96667	155.27	123.26	137.1	138.543	4.7129e-76
1	5250771	5251968	FGRAMPH1_01G03865	FGSG_30081	hypothetical protein	2.14	2.39	2.36	2.29667	17.85	18.15	15.84	17.28	6.94997e-50
1	5251995	5253646	FGRAMPH1_01G03867	FGSG_01585	hypothetical protein	1.69	2.95	1.56	2.06667	19.5	17.26	17.5	18.0867	6.60249e-45
1	5256712	5257853	FGRAMPH1_01G03871	FGSG_01586	Retinol dehydrogenase 14	5.22	5.13	3.67	4.67333	12.97	10.14	11.94	11.6833	2.45409e-12
1	5258211	5260423	FGRAMPH1_01G03873	FGSG_01587	hypothetical protein	4.51	3.19	7.97	5.22333	12.26	9.01	10.81	10.6933	6.54889e-07
1	5261695	5262081	FGRAMPH1_01G03875	FGSG_11971	hypothetical protein	0.66	1.63	0.18	0.823333	1.72	2.87	2.49	2.36	0.0265759
1	5262947	5265129	FGRAMPH1_01G03877	FGSG_01588	membrane ycf1	773.14	372.49	650.66	598.763	53.18	45.5	47.88	48.8533	1.53126e-36
1	5278911	5280330	FGRAMPH1_01G03883	FGSG_01590	hypothetical protein	8.19	6.65	7.36	7.4	3.58	2.97	2.45	3	0.00402072
1	5286125	5288562	FGRAMPH1_01G03891	FGSG_01592	related to SDA1 required for normal organization of the actin cytoskeleton	6.22	4.93	9.29	6.81333	2.65	2.37	2.62	2.54667	0.00165544
1	5296620	5298368	FGRAMPH1_01G03897	FGSG_01594	hypothetical protein	98.77	136.39	84.37	106.51	317.34	270.11	294.25	293.9	1.33528e-21
1	5298888	5300286	FGRAMPH1_01G03899	FGSG_01596	SPR1-exo-1%2C3-beta-glucanase precursor	4.76	6.86	4.28	5.3	19.26	15.55	17.43	17.4133	3.04251e-20
1	5309027	5313290	FGRAMPH1_01G03905	FGSG_01599	hypothetical protein	2.53	2.74	1.84	2.37	0.6	0.5	0.74	0.613333	1.82065e-06
1	5316397	5318451	FGRAMPH1_01G03907	FGSG_11974	Dimethylaniline monooxygenase [N-oxide-forming] 2	0.12	0.17	0.38	0.223333	0	0	0.02	0.00666667	0.0200116
1	5319649	5321786	FGRAMPH1_01G03911	FGSG_11976	trna (adenine-n-)-methyltransferase non-catalytic subunit	9.92	8.24	12.37	10.1767	5.27	5.12	4.82	5.07	0.0487968
1	5324103	5325453	FGRAMPH1_01G03915	FGSG_01602	hypothetical protein	13.89	12.37	10.99	12.4167	4.36	4.67	4.05	4.36	2.28766e-05
1	5339444	5343104	FGRAMPH1_01G03923	FGSG_11979	hypothetical protein	19.6	18.45	16.73	18.26	42.91	30.46	45.06	39.4767	6.85437e-15
1	5356351	5357479	FGRAMPH1_01G03929	FGSG_01607	pectin lyase B precursor	0.04	0	0.18	0.0733333	0.72	0.24	0.25	0.403333	0.0177059
1	5358941	5360303	FGRAMPH1_01G03931	FGSG_01608	hypothetical protein	0.24	0.13	0.48	0.283333	0.7	1.14	0.92	0.92	0.000776219
1	5383331	5385618	FGRAMPH1_01G03951	FGSG_11980	major facilitator superfamily transporter	4	2.32	3.56	3.29333	0.99	0.63	0.81	0.81	0.000115479
1	5386809	5388087	FGRAMPH1_01G03953	FGSG_01618	steroid 5 alpha-reductase	17.29	26.96	15.8	20.0167	5.89	8.45	5.75	6.69667	0.000185648
1	5394433	5395591	FGRAMPH1_01G03959	FGSG_01621	endoglucanase 3 precursor	2.72	2.07	3.05	2.61333	24.33	24.85	24.83	24.67	4.27473e-57
1	5400964	5401596	FGRAMPH1_01G03967	FGSG_30086	unspecified product	7.87	11.3	13.31	10.8267	3.16	4.39	3.23	3.59333	0.0184393
1	5422643	5429013	FGRAMPH1_01G03983	FGSG_01632	muc1 extracellular alpha- -glucan glucosidase	54.15	30.64	44.53	43.1067	13.04	14.08	13.26	13.46	2.93304e-07
1	5431382	5434844	FGRAMPH1_01G03987	FGSG_01634	hypothetical protein	56.86	41.36	46.82	48.3467	11.23	11.43	11.38	11.3467	1.02345e-16
1	5435724	5436885	FGRAMPH1_01G03989	FGSG_01635	f-box containing	6.93	7	8.82	7.58333	2.35	3.75	2.2	2.76667	0.00268295
1	5443916	5446683	FGRAMPH1_01G03995	FGSG_01637	Transcriptional regulatory pro-1	5.21	4.32	6.97	5.5	2.4	1.64	1.47	1.83667	0.000519975
1	5448319	5452073	FGRAMPH1_01G03997	FGSG_01638	nitrogen assimilation transcription factor nit-4	8.97	6.55	8.86	8.12667	2.16	2.76	2.71	2.54333	1.18998e-06
1	5453844	5455509	FGRAMPH1_01G04001	FGSG_01640	alpha-1%2C3-mannosyltransferase alg-2	7.56	5.74	4.33	5.87667	2.63	2.06	2.25	2.31333	0.00888608
1	5469083	5469263	FGRAMPH1_01G04007	FGSG_30089	hypothetical protein	30.74	32.27	21.59	28.2	11.44	10.12	10.3	10.62	0.0108252
1	5478904	5484310	FGRAMPH1_01G04015	FGSG_01645	septation initiation network scaffold cdc11	3.98	2.62	3.3	3.3	0.46	0.51	0.34	0.436667	1.21245e-17
1	5485293	5488209	FGRAMPH1_01G04017	FGSG_01646	protamine p1	7.48	6.6	7.46	7.18	2.5	2.24	3.27	2.67	0.000122657
1	5501741	5503001	FGRAMPH1_01G04023	FGSG_30090	GTPase Rho	0	0.19	0.05	0.08	0.36	0.61	0.44	0.47	0.0131196
1	5513656	5518385	FGRAMPH1_01G04037	FGSG_01656	ATP-dependent RNA helicase DOB1	31.57	23.03	34.12	29.5733	11.45	16.01	13.99	13.8167	0.0106692
1	5525097	5526343	FGRAMPH1_01G04045	FGSG_01661	taurine dioxygenase	0	0.16	0.04	0.0666667	0.63	0.12	0.85	0.533333	0.00376856
1	5530038	5532042	FGRAMPH1_01G04049	FGSG_01663	A-kinase anchor 9	4.47	4.57	5.49	4.84333	2.39	1.57	1.6	1.85333	0.00247883
1	5545452	5546210	FGRAMPH1_01G04061	FGSG_01669	transcription factor	6.67	8.73	5.42	6.94	1.07	2.92	2.67	2.22	0.0105976
1	5548315	5550775	FGRAMPH1_01G04065	FGSG_01671	tyrosine phosphatase	81.56	62.25	88.29	77.3667	38.68	25.83	36.92	33.81	0.00353453
1	5561111	5564372	FGRAMPH1_01G04077	FGSG_01675	dicarboxylic amino acid permease	295.55	243.77	171.84	237.053	1.42	1.26	1.51	1.39667	1.84391e-170
1	5568478	5570076	FGRAMPH1_01G04081	FGSG_01677	hypothetical protein	1.01	1.97	0.56	1.18	0	0	0.1	0.0333333	2.77211e-05
1	5574428	5579432	FGRAMPH1_01G04087	FGSG_01680	nonribosomal peptide	0.53	0.45	0.51	0.496667	0.05	0.01	0	0.02	1.31393e-07
1	5580043	5582326	FGRAMPH1_01G04089	FGSG_01681	ATP-grasp fold	14.37	11.89	10.8	12.3533	0.68	0.85	0.84	0.79	9.46869e-39
1	5584465	5585101	FGRAMPH1_01G04093	FGSG_11985	galactose-proton symport	1.8	1.14	1.67	1.53667	0	0	0	0	1.78601e-05
1	5585868	5587652	FGRAMPH1_01G04095	FGSG_11986	fructosyl amino acid oxidase	1.8	1.67	2.35	1.94	0.53	0.44	0.7	0.556667	0.00483274
1	5590967	5595206	FGRAMPH1_01G04099	FGSG_11988	ABC multidrug transporter	5.05	3.96	5.02	4.67667	0.22	0.23	0.14	0.196667	1.53126e-36
1	5604830	5605967	FGRAMPH1_01G04105	FGSG_01686	alcohol dehydrogenase (NADP+)	10.06	12.62	15.15	12.61	90.37	177.84	108.9	125.703	1.09901e-49
1	5620846	5622877	FGRAMPH1_01G04115	FGSG_01691	crossover junction endonuclease eme1	5.52	4.27	4.15	4.64667	0.71	1.25	1.1	1.02	1.2278e-07
1	5631829	5632447	FGRAMPH1_01G04123	FGSG_01695	unnamed protein product	16.35	42.81	8.25	22.47	194.92	369.66	195.5	253.36	2.69e-07
1	5632764	5633593	FGRAMPH1_01G04125	FGSG_01696	hypothetical protein FPSE_11464	28.36	51.1	22.01	33.8233	68.55	114.25	69.86	84.22	2.30327e-09
1	5633806	5635130	FGRAMPH1_01G04127	FGSG_11990	hypothetical protein	26.37	51.09	13.38	30.28	261.75	324.51	265.37	283.877	9.18445e-12
1	5636216	5637281	FGRAMPH1_01G04131	FGSG_11991	ubiquitin metalloprotease fusion	60.67	56.51	46.95	54.71	184.12	179.35	174.15	179.207	1.55087e-35
1	5639507	5641924	FGRAMPH1_01G04133	FGSG_01699	double-strand break repair protein mus-23	18.05	13.6	19.04	16.8967	7.17	5.18	6.15	6.16667	4.08552e-05
1	5646551	5648773	FGRAMPH1_01G04141	FGSG_01702	hypothetical protein	101.75	87.38	68.37	85.8333	273.26	291.43	283.68	282.79	4.38076e-30
1	5655684	5657788	FGRAMPH1_01G04149	FGSG_01705	flotillin	24.27	20.03	33.77	26.0233	9.08	4.79	6.51	6.79333	2.31105e-07
1	5658917	5659471	FGRAMPH1_01G04151	FGSG_01706	hypothetical protein	1	0.5	0.55	0.683333	0	0	0	0	0.0146265
1	5673349	5675252	FGRAMPH1_01G04167	FGSG_01712	related to allantoate permease	6.42	6.08	5.94	6.14667	0.5	1.47	1.02	0.996667	2.02623e-09
1	5680815	5683009	FGRAMPH1_01G04175	FGSG_11996	hypothetical protein	2.67	1.92	1.6	2.06333	0.65	0.69	0.91	0.75	0.0186737
1	5683011	5683975	FGRAMPH1_01G04177	FGSG_30094	epoxide hydrolase	3.47	3.39	3.77	3.54333	1.55	1.14	0.57	1.08667	0.00945557
1	5687092	5689428	FGRAMPH1_01G04181	FGSG_01717	delta-5 delta-6 fatty acid desaturase	2.03	1.53	2.24	1.93333	0.2	0.03	0.16	0.13	1.36987e-08
1	5716170	5717145	FGRAMPH1_01G04205	FGSG_01728	hypothetical protein	0.56	1.12	0.93	0.87	0.05	0.09	0.33	0.156667	0.0430555
1	5736941	5738676	FGRAMPH1_01G04221	FGSG_01734	related to quinate transport	0.54	0.51	0.27	0.44	0	0.13	0.08	0.07	0.045437
1	5740557	5742253	FGRAMPH1_01G04225	FGSG_01735	transcription factor	8.15	8.72	8.45	8.44	4.18	2.36	4.22	3.58667	0.0139036
1	5766499	5769318	FGRAMPH1_01G04241	FGSG_01743	acetyl-coenzyme A synthetase	108.65	93.42	112.87	104.98	366.39	299.1	356.1	340.53	4.28951e-35
1	5770177	5771689	FGRAMPH1_01G04243	FGSG_01744	demethylmenaquinone methyltransferase	9.77	15.69	19.01	14.8233	142.21	106.48	134.1	127.597	1.01651e-52
1	5777724	5778750	FGRAMPH1_01G04251	FGSG_01747	hypothetical protein	18.99	19.6	12.3	16.9633	67.5	65.85	59.31	64.22	6.53136e-29
1	5797875	5798562	FGRAMPH1_01G04267	FGSG_01755	hypothetical protein	18.57	23.25	27.4	23.0733	2.79	3.3	3.51	3.2	1.06593e-17
1	5805139	5806964	FGRAMPH1_01G04275	FGSG_01759	aldehyde dehydrogenase	2.59	1.86	1.67	2.04	0.45	0.39	0.47	0.436667	0.000268022
1	5819373	5820149	FGRAMPH1_01G04287	FGSG_01764	related to hydrophobin	12.25	14.55	10.33	12.3767	25.87	31.21	25.32	27.4667	1.96906e-11
1	5822791	5824113	FGRAMPH1_01G04289	FGSG_01765	microsomal epoxide hydrolase	8.65	10.1	12.83	10.5267	363.5	298.65	363.34	341.83	9.28322e-175
1	5824736	5825714	FGRAMPH1_01G04291	FGSG_01766	branched-chain-amino-acid aminotransferase	1.31	2	1.91	1.74	23.9	17.99	20.76	20.8833	3.58586e-54
1	5826547	5828293	FGRAMPH1_01G04293	FGSG_01767	pisatin demethylase	1.85	2.76	0.92	1.84333	0.5	0.23	0.03	0.253333	0.000448435
1	5829477	5833356	FGRAMPH1_01G04295	FGSG_12009	unnamed protein product	4.41	3.26	6.32	4.66333	65.74	94.77	68.35	76.2867	2.22188e-75
1	5840480	5841557	FGRAMPH1_01G04301	FGSG_01769	hypothetical protein	0.35	0.57	1.08	0.666667	4.84	3.76	3.92	4.17333	1.17771e-11
1	5844730	5845393	FGRAMPH1_01G04305	FGSG_01771	hypothetical protein	0.98	1.64	1.24	1.28667	0.08	0	0	0.0266667	0.0010134
1	5845570	5846619	FGRAMPH1_01G04307	FGSG_01772	unnamed protein product	0.68	1.27	1.11	1.02	8.6	6.83	6.71	7.38	1.38036e-23
1	5847024	5848259	FGRAMPH1_01G04309	FGSG_01773	2`-hydroxyisoflavone reductase	0	0	0	0	0.24	0.77	0.66	0.556667	3.57956e-05
1	5869821	5870358	FGRAMPH1_01G04329	FGSG_01782	organic hydroperoxide resistance	12.94	24.76	4.98	14.2267	66.98	69.32	63.52	66.6067	2.80865e-05
1	5874425	5875789	FGRAMPH1_01G04335	FGSG_01785	malic acid transport	3.68	4.48	1.26	3.14	14.58	15.68	19.6	16.62	1.24219e-17
1	5884090	5886136	FGRAMPH1_01G04343	FGSG_01789	Ferric reductase transmembrane component 4	0.14	0.23	0.46	0.276667	0.07	0	0.02	0.03	0.0490088
1	5905861	5907391	FGRAMPH1_01G04359	FGSG_01797	muconate cycloisomerase 1	0	0	0.08	0.0266667	0.39	0.18	0.34	0.303333	0.00981738
1	5907767	5908964	FGRAMPH1_01G04361	FGSG_01798	related to DUF124 domain	36.57	53.85	29.42	39.9467	1.38	1.46	1.34	1.39333	3.77392e-44
1	5909945	5917045	FGRAMPH1_01G04363	FGSG_01799	unnamed protein product	11.69	15.41	6.14	11.08	0.24	0.18	0.24	0.22	5.23201e-58
1	5929299	5931166	FGRAMPH1_01G04375	FGSG_01805	6-hydroxy-d-nicotine oxidase	0.3	0.33	0.34	0.323333	0.05	0	0.03	0.0266667	0.017794
1	5934435	5935899	FGRAMPH1_01G04379	FGSG_01807	hypothetical protein	1.06	0.87	0.38	0.77	3.47	1.67	2.63	2.59	6.42383e-07
1	5938992	5940264	FGRAMPH1_01G04383	FGSG_01809	alcohol dehydrogenase	1.34	1.02	0.93	1.09667	3.64	1.78	2.98	2.8	2.93515e-05
1	5951507	5953215	FGRAMPH1_01G04399	FGSG_01817	mfs general substrate transporter	1.05	0.7	0.66	0.803333	0.03	0.22	0.12	0.123333	0.00541103
1	5956564	5959135	FGRAMPH1_01G04403	FGSG_01819	zeaxanthin chloroplastic	0.02	0.08	0.08	0.06	15.59	12.97	16.87	15.1433	1.60148e-57
1	5966712	5967576	FGRAMPH1_01G04409	FGSG_01822	hypothetical protein	7.25	11.02	9.75	9.34	0.12	0.77	0.57	0.486667	1.58003e-16
1	5968168	5969241	FGRAMPH1_01G04411	FGSG_01823	trans-aconitate 3-methyltransferase	0.94	0.49	0.5	0.643333	9.09	6.55	8.48	8.04	2.16421e-29
1	5970684	5971890	FGRAMPH1_01G04413	FGSG_01824	hypothetical protein	2.32	2.48	2.31	2.37	0.05	0.04	0.27	0.12	2.19014e-07
1	5972337	5974092	FGRAMPH1_01G04415	FGSG_12016	choline transport	17.16	14.55	17.67	16.46	1.1	1.53	1.59	1.40667	1.51066e-32
1	5981753	5982692	FGRAMPH1_01G04423	FGSG_01828	hypothetical protein	1.66	2.71	0.75	1.70667	6.38	9.6	7.5	7.82667	2.19706e-12
1	5985611	5986328	FGRAMPH1_01G04427	FGSG_01830	hypothetical protein	0	0.57	0.35	0.306667	2.2	2.17	1.81	2.06	4.50292e-06
1	5989422	5990608	FGRAMPH1_01G04431	FGSG_01832	trans-carveol dehydrogenase	2.42	3.78	5.63	3.94333	15.63	19.29	16.43	17.1167	2.58529e-19
1	5991473	5992656	FGRAMPH1_01G04433	FGSG_01833	cation-transporting ATPase 4	0.53	0.57	1.31	0.803333	2.11	1.4	2.13	1.88	0.000896526
1	5998562	6001559	FGRAMPH1_01G04441	FGSG_01836	glycosyltransferase family 1	3.52	5.19	3.8	4.17	13.2	13.35	11.53	12.6933	1.55247e-22
1	6004016	6004148	FGRAMPH1_01G04445	FGSG_12019	hypothetical protein	16.63	13.75	17.58	15.9867	38.46	42.06	45.99	42.17	9.44003e-10
1	6012773	6013046	FGRAMPH1_01G04447	FGSG_01838	hypothetical protein FPSE_11146	218.42	231.58	238.07	229.357	485.99	392.45	508.93	462.457	8.67164e-17
1	6018205	6020164	FGRAMPH1_01G04449	FGSG_01839	DNA primase large subunit	21.39	17.54	17.79	18.9067	5.67	4.31	5.12	5.03333	2.8073e-10
1	6021439	6025093	FGRAMPH1_01G04451	FGSG_01840	hypothetical protein	2.35	1.73	2.28	2.12	0.67	0.75	0.51	0.643333	0.000296705
1	6032843	6036505	FGRAMPH1_01G04457	FGSG_01842	camk kinase	52.28	37.07	48.04	45.7967	20.52	21.28	22.47	21.4233	0.0043204
1	6036666	6036885	FGRAMPH1_01G04459	FGSG_15134	hypothetical protein	4.18	9.33	7.6	7.03667	22.53	19.67	15.45	19.2167	3.31418e-07
1	6039272	6043225	FGRAMPH1_01G04461	FGSG_01843	hypothetical protein	40.13	36.33	41.97	39.4767	15.57	16.58	12.93	15.0267	2.18935e-06
1	6058024	6060766	FGRAMPH1_01G04469	FGSG_01846	phosphatase dcr2	18.65	15.1	20.61	18.12	8.48	9.4	7.05	8.31	0.00743971
1	6087937	6089107	FGRAMPH1_01G04481	FGSG_01851	hypothetical protein	114.2	103.73	86.39	101.44	35.78	28.09	31.85	31.9067	3.35096e-09
1	6094168	6098214	FGRAMPH1_01G04487	FGSG_01853	sterol uptake control 2	39.89	21.95	43.89	35.2433	90.59	109.11	95.03	98.2433	4.59661e-15
1	6129627	6130239	FGRAMPH1_01G04503	FGSG_01859	hypothetical protein	4.33	6.67	5.69	5.56333	15.26	12.12	13.55	13.6433	1.2427e-10
1	6153035	6153653	FGRAMPH1_01G04521	FGSG_01866	nitroreductase family	12.06	11.16	19.35	14.19	484.4	284.2	426.09	398.23	3.88636e-98
1	6176091	6177651	FGRAMPH1_01G04535	FGSG_01872	malate dehydrogenase	223.57	245.88	204.7	224.717	82.96	101.97	82.66	89.1967	7.19859e-06
1	6208309	6213937	FGRAMPH1_01G04553	FGSG_01882	glycogenin-2 beta	216.59	196.84	177.63	197.02	80.78	50.13	77.15	69.3533	4.98052e-06
1	6223453	6225377	FGRAMPH1_01G04561	FGSG_01886	hypothetical protein	49.05	47.68	54.17	50.3	20.33	19.23	20.3	19.9533	5.00687e-06
1	6258003	6259097	FGRAMPH1_01G04591	FGSG_01901	hypothetical protein	10.14	18.04	7.58	11.92	2.84	1.35	2.42	2.20333	6.02591e-07
1	6261149	6262367	FGRAMPH1_01G04593	FGSG_01902	hypothetical protein	100.95	120.54	49.63	90.3733	18.21	23.56	22.98	21.5833	4.46178e-08
1	6263379	6264780	FGRAMPH1_01G04595	FGSG_01903	transcription initiation factor tfiie subunit alpha	21.27	22.91	20.26	21.48	9.11	8.4	8.69	8.73333	0.000120706
1	6274545	6277680	FGRAMPH1_01G04607	FGSG_01908	cell division cycle 20 cofactor-apc complex	21.58	16.34	22.55	20.1567	7.53	9.67	9.38	8.86	0.0030958
1	6281031	6285610	FGRAMPH1_01G04611	FGSG_01910	structural maintenance-chromosome 1	38.92	31.12	31.98	34.0067	11.48	10.05	11.56	11.03	3.10989e-09
1	6290154	6291538	FGRAMPH1_01G04617	FGSG_01913	hypothetical protein	0.89	1.1	1.42	1.13667	0.3	0.21	0.11	0.206667	0.00482352
1	6292459	6293927	FGRAMPH1_01G04619	FGSG_01914	unnamed protein product	2.91	4.23	3.99	3.71	0.25	0.2	0.21	0.22	2.0948e-13
1	6305661	6314158	FGRAMPH1_01G04625	FGSG_01916	udp-n-acetylglucosamine-peptide n-acetylglucosaminyltransferase	30.02	19.77	25.99	25.26	6.73	7.09	7.06	6.96	8.6997e-11
1	6327734	6331380	FGRAMPH1_01G04637	FGSG_01920	DNA replication licensing factor mcm3	26.39	18.82	21.37	22.1933	11.64	6.25	10.01	9.3	0.00432299
1	6333879	6334713	FGRAMPH1_01G04641	FGSG_01922	kinase-like domain	13.27	16.33	17.12	15.5733	6.89	5.38	4.95	5.74	0.000338392
1	6341521	6344447	FGRAMPH1_01G04647	FGSG_01925	SWI SNF and RSC complexes subunit ssr2	87.3	72.33	83.95	81.1933	33.74	33.51	34.41	33.8867	2.17517e-05
1	6348275	6350547	FGRAMPH1_01G04653	FGSG_01928	hypothetical protein	51.89	40.91	38.14	43.6467	6.11	4.94	5.44	5.49667	1.05848e-32
1	6350569	6353955	FGRAMPH1_01G04655	FGSG_01929	dna mismatch repair pms2	5.63	5.74	4.82	5.39667	2.21	2.12	1.83	2.05333	0.000153967
1	6355935	6360262	FGRAMPH1_01G04657	FGSG_12029	gpi inositol-deacylase	23.62	14.28	21.13	19.6767	7.52	10.75	8.82	9.03	0.0145103
1	6367697	6369385	FGRAMPH1_01G04665	FGSG_01933	ATPase family AAA domain-containing protein 1	93.72	85.75	94.11	91.1933	41.28	43.05	45.89	43.4067	0.00145073
1	6369526	6371375	FGRAMPH1_01G04667	FGSG_01934	Chromosome segregation pcs1	16.44	13.91	15.21	15.1867	2.21	5.01	1.77	2.99667	3.83941e-08
1	6395849	6398697	FGRAMPH1_01G04691	FGSG_15909	related to `extra sex combs` (WD-40 repeat family )	24.04	22.2	20	22.08	11	9.09	9.81	9.96667	0.00190617
1	6401914	6405092	FGRAMPH1_01G04693	FGSG_01943	hypothetical protein	128.88	126.68	93.01	116.19	31.55	33.79	32.34	32.56	3.94155e-12
1	6414283	6416200	FGRAMPH1_01G04701	FGSG_01946	ca2+:h+ antiporter	13.74	12.71	10.88	12.4433	4.02	3.73	4.38	4.04333	2.18434e-06
1	6429986	6433598	FGRAMPH1_01G04709	FGSG_01950	heat shock 70kDa 4	45.45	36.67	43.92	42.0133	95.24	66.28	96.52	86.0133	2.91673e-13
1	6437882	6443630	FGRAMPH1_01G04713	FGSG_12035	hypothetical protein	30.96	26.83	33.91	30.5667	3.63	4.03	4.78	4.14667	1.11137e-33
1	6445819	6447685	FGRAMPH1_01G04715	FGSG_01953	gtpase-activating gyp10	19	16.03	16.42	17.15	6.99	7.9	8.32	7.73667	0.00427051
1	6456692	6458194	FGRAMPH1_01G04725	FGSG_01957	yip1 family	77.68	72.35	64.4	71.4767	27.37	30.3	31.34	29.67	7.20189e-05
1	6458962	6461657	FGRAMPH1_01G04729	FGSG_01959	cytochrome P450 61	219.3	144.27	192.32	185.297	24.11	18.06	19.1	20.4233	3.33937e-36
1	6466144	6467143	FGRAMPH1_01G04733	FGSG_12038	hypothetical protein	3.16	4.08	3.91	3.71667	1.46	0.86	0.38	0.9	0.00356289
1	6489549	6493055	FGRAMPH1_01G04743	FGSG_12040	unnamed protein product	5.76	4.09	6.95	5.6	1.9	2.04	2.24	2.06	0.000431199
1	6504566	6506365	FGRAMPH1_01G04753	FGSG_01968	lupus la	45.35	40.69	53.07	46.37	22.67	16.37	18.61	19.2167	0.000310944
1	6507796	6510262	FGRAMPH1_01G04755	FGSG_01969	cytosolic phospholipase a2 zeta	42.19	50.91	35.73	42.9433	96.11	68.86	100.88	88.6167	6.60798e-13
1	6514216	6520729	FGRAMPH1_01G04761	FGSG_01972	bifunctional p-450:nadph-p450 reductase	16.13	12.03	19.56	15.9067	77.83	90.85	91.68	86.7867	1.56641e-44
1	6514293	6514807	FGRAMPH1_01G04765	FGSG_12045	hypothetical protein	12.06	12.1	11.16	11.7733	38.9	21.4	36.79	32.3633	2.14076e-11
1	6521760	6525499	FGRAMPH1_01G04767	FGSG_01973	phospholipase d	29.23	37.23	18.46	28.3067	7.67	6.6	8.01	7.42667	2.01823e-08
1	6527156	6528490	FGRAMPH1_01G04769	FGSG_01974	glycolipid transfer	293.36	305.78	309.35	302.83	967.12	831.31	1036.36	944.93	3.15316e-37
1	6529880	6531041	FGRAMPH1_01G04771	FGSG_01975	arylacetamide deacetylase	71.96	60.79	45.12	59.29	148.56	120.29	147.1	138.65	2.04491e-15
1	6533498	6536396	FGRAMPH1_01G04773	FGSG_01976	aspartyl-trna synthetase	91.27	67.39	61.95	73.5367	355.49	292.11	392.74	346.78	1.22708e-38
1	6538454	6544253	FGRAMPH1_01G04775	FGSG_01977	hypothetical protein FPSE_09213	14.18	11.81	13.75	13.2467	5.12	2.78	4.08	3.99333	3.12071e-07
1	6547602	6548858	FGRAMPH1_01G04779	FGSG_01979	hypothetical protein	0.27	0.58	0.04	0.296667	0	0	0.04	0.0133333	0.0454049
1	6549375	6550254	FGRAMPH1_01G04781	FGSG_30107	endo- -beta-xylanase	1.32	0.76	1.21	1.09667	211.76	232.63	192.63	212.34	5.91003e-204
1	6551864	6553203	FGRAMPH1_01G04783	FGSG_01980	gnat family	12.84	22.52	15.79	17.05	8.06	7.05	5.51	6.87333	0.00478472
1	6553477	6554224	FGRAMPH1_01G04785	FGSG_01981	Succinate dehydrogenase cytochrome B mitochondrial	19.84	33.89	37.21	30.3133	0.54	2.15	0.6	1.09667	1.15818e-24
1	6554760	6556733	FGRAMPH1_01G04787	FGSG_01982	extracellular dioxygenase	3.42	3.99	5.37	4.26	1.35	1.6	2.08	1.67667	0.026783
1	6558429	6560142	FGRAMPH1_01G04789	FGSG_01983	hypothetical protein FPSE_05748	9.29	7.83	8.22	8.44667	1.14	0.89	1.28	1.10333	2.4974e-16
1	6566619	6568369	FGRAMPH1_01G04797	FGSG_12048	3-hydroxybutyryl- dehydrogenase	1.41	1.4	1.74	1.51667	0.47	0.22	0.29	0.326667	0.00101593
1	6571169	6572480	FGRAMPH1_01G04801	FGSG_01988	related to monophenol monooxygenase (tyrosinase)	11.08	10.81	11.59	11.16	0	0	0	0	4.72768e-16
1	6574544	6575895	FGRAMPH1_01G04803	FGSG_01989	integral membrane	2.53	2.89	5.75	3.72333	0	0	0	0	8.90605e-11
1	6576960	6579510	FGRAMPH1_01G04805	FGSG_01990	amino acid permease	45.43	38.67	53.51	45.87	4.44	8.66	5.07	6.05667	1.30319e-20
1	6581263	6583737	FGRAMPH1_01G04809	FGSG_01992	arginine metabolism regulation ii	11.65	11.02	10.39	11.02	5.5	4.05	4.6	4.71667	0.00135845
1	6584204	6586219	FGRAMPH1_01G04811	FGSG_01993	amidohydrolase ytcj	2.52	2.32	2.45	2.43	5.67	5.74	5.99	5.8	1.26828e-13
1	6587806	6589166	FGRAMPH1_01G04813	FGSG_30108	na+ h+ antiporter	7.24	8.87	9.02	8.37667	0.65	0.56	0.14	0.45	3.81235e-19
1	6602044	6603277	FGRAMPH1_01G04825	FGSG_02000	glutathione s-transferase	19.79	18.91	15.13	17.9433	165.67	113.37	148.6	142.547	2.99161e-62
1	6603300	6604907	FGRAMPH1_01G04827	FGSG_02001	phosphatidylserine decarboxylase	20.6	39.23	8.73	22.8533	525.58	781.86	592.9	633.447	4.59005e-19
1	6639868	6643296	FGRAMPH1_01G04853	FGSG_02010	transcription initiation factor TFIID subunit 5	29.78	25.66	23.99	26.4767	12.52	12.08	10.53	11.71	0.000680149
1	6646738	6647377	FGRAMPH1_01G04859	FGSG_02013	molecular chaperone	19.32	31.75	27.88	26.3167	9.59	8.41	9.21	9.07	7.41596e-05
1	6648683	6651580	FGRAMPH1_01G04861	FGSG_02014	heat shock protein 90	227.9	181.52	161.89	190.437	703.18	430.34	716.4	616.64	5.8657e-21
1	6673087	6675482	FGRAMPH1_01G04879	FGSG_02020	hypothetical protein	5.47	3.4	5.2	4.69	0.41	0.38	0.44	0.41	5.40169e-18
1	6679427	6681794	FGRAMPH1_01G04885	FGSG_02022	1%2C3-beta-glucanosyltransferase gel4 precursor	958.61	722.75	965.93	882.43	2102.21	2084.49	2017.76	2068.15	7.79825e-21
1	6682611	6683084	FGRAMPH1_01G04887	FGSG_02023	hypothetical protein	1.02	1.73	1.12	1.29	5.32	2.4	3.09	3.60333	0.00286548
1	6691035	6698327	FGRAMPH1_01G04893	FGSG_02026	dna helicase ino80	22.68	17.93	22.48	21.03	7.46	6.29	5.9	6.55	1.5076e-09
1	6706822	6708474	FGRAMPH1_01G04905	FGSG_02031	transporter mch4	3.81	4.85	5.57	4.74333	2.1	2.22	1.77	2.03	0.0233541
1	6709964	6711928	FGRAMPH1_01G04907	FGSG_02032	n amino acid transport system	0.22	0.13	0.48	0.276667	0	0	0	0	0.00263291
1	6714486	6715958	FGRAMPH1_01G04911	FGSG_02034	alcohol dehydrogenase 1	48.29	45.14	36.89	43.44	6.75	8.41	7.55	7.57	1.70626e-22
1	6721676	6722207	FGRAMPH1_01G04917	FGSG_02036	hypothetical protein	344.63	395.9	329.18	356.57	0.72	0.59	0.35	0.553333	3.70176e-119
1	6724997	6725951	FGRAMPH1_01G04921	FGSG_02038	quinone oxidoreductase 2	3.88	3.71	6.4	4.66333	39.86	61.55	43.96	48.4567	4.79115e-50
1	6736805	6740160	FGRAMPH1_01G04933	FGSG_02043	glucose-repressible alcohol dehydrogenase transcriptional effector	55.69	42.22	53.57	50.4933	23.46	20.08	24.82	22.7867	0.00168302
1	6751610	6754475	FGRAMPH1_01G04941	FGSG_02047	Ubiquitination network signaling acrB	33.93	25.31	29.71	29.65	11.99	14.03	14.3	13.44	0.00201254
1	6766955	6767861	FGRAMPH1_01G04953	FGSG_02053	transcription factor	35.23	33.16	33.42	33.9367	16.39	15.05	17.9	16.4467	0.0083682
1	6768523	6772378	FGRAMPH1_01G04955	FGSG_02054	kinesin family member c1	27.22	22.88	22.01	24.0367	5.38	3.41	3.45	4.08	4.07067e-19
1	6773159	6774419	FGRAMPH1_01G04957	FGSG_02055	acyltransferase vps66	65.53	48.33	78.24	64.0333	18.08	29.29	18.4	21.9233	6.99538e-05
1	6774829	6776715	FGRAMPH1_01G04959	FGSG_02056	dihydroxy-acid dehydratase	158.81	126.99	134.48	140.093	52.96	40.91	49.03	47.6333	4.19782e-08
1	6778720	6780377	FGRAMPH1_01G04963	FGSG_12064	hypothetical protein	7.47	11.03	7.95	8.81667	2.53	3.82	3.12	3.15667	0.000660126
1	6780211	6781601	FGRAMPH1_01G04965	FGSG_02058	atp-dependent clp protease subunit	21.08	29.49	22.41	24.3267	10.48	13.3	10.32	11.3667	0.0180286
1	6781577	6782969	FGRAMPH1_01G04967	FGSG_02059	alpha-galactosidase b	1.08	1.15	1.28	1.17	0.31	0.29	0.42	0.34	0.0421242
1	6789955	6791332	FGRAMPH1_01G04977	FGSG_02063	dihydrodipicolinate synthetase	8.23	7.29	5.47	6.99667	153.93	93.79	132.11	126.61	3.09734e-87
1	6795531	6797737	FGRAMPH1_01G04983	FGSG_02066	HXT2-Hexose facilitator of moderately low affinity for glucose	15.08	19.04	20.37	18.1633	8.41	9.51	8.01	8.64333	0.0114538
1	6798544	6800149	FGRAMPH1_01G04985	FGSG_02067	beta- insoluble isoenzyme cwinv1	45.07	36.99	52.98	45.0133	17.91	24.74	21.57	21.4067	0.0124027
1	6807277	6809572	FGRAMPH1_01G04993	FGSG_02069	5 -nucleotidase	37.11	34.19	31.89	34.3967	0.35	0.55	0.21	0.37	9.123e-88
1	6813913	6816147	FGRAMPH1_01G04997	FGSG_02071	related to acetyltransferase	44.89	37.01	40.51	40.8033	15.81	18.43	16.7	16.98	0.000118321
1	6819689	6822467	FGRAMPH1_01G05001	FGSG_02073	lysophospholipase 2	54.1	34.45	63.12	50.5567	14.98	16.79	16.21	15.9933	1.48575e-06
1	6822760	6824128	FGRAMPH1_01G05003	FGSG_02074	hypothetical protein FLAG1_07222	2.58	1.67	2.16	2.13667	0.37	0.8	0.36	0.51	0.00352574
1	6824628	6826229	FGRAMPH1_01G05005	FGSG_02075	related to oxidoreductase	171.28	188.12	149.21	169.537	69.49	72.56	62.9	68.3167	7.50219e-06
1	6829916	6831410	FGRAMPH1_01G05009	FGSG_02077	hemoglobin and hemoglobin-haptoglobin-binding	2270.29	1787.5	2055.9	2037.9	859.56	1028.37	874.44	920.79	0.000671891
1	6831509	6832983	FGRAMPH1_01G05011	FGSG_02078	hypothetical protein	12.84	14.94	11.62	13.1333	5.99	6.21	6.19	6.13	0.0181025
1	6833280	6836949	FGRAMPH1_01G05013	FGSG_02079	aminopeptidase Y	23.56	17.94	15.57	19.0233	5.88	6.24	6.92	6.34667	1.2102e-06
1	6840398	6842176	FGRAMPH1_01G05017	FGSG_30113	permease of the major facilitator superfamily	4.66	5.31	6.5	5.49	2.14	2.87	2.19	2.4	0.0210424
1	6848529	6850696	FGRAMPH1_01G05023	FGSG_02082	lipase class 3	10.53	10.58	24.43	15.18	1.63	5.97	2.63	3.41	0.0272538
1	6862389	6863748	FGRAMPH1_01G05031	FGSG_02085	hypothetical protein	4.04	3.83	6.72	4.86333	2.11	2.03	1.87	2.00333	0.0280848
1	6886857	6888748	FGRAMPH1_01G05051	FGSG_02094	ammonium permease	383.21	385.95	235.99	335.05	28.62	39.25	29.37	32.4133	5.42171e-36
1	6913537	6914503	FGRAMPH1_01G05073	FGSG_02104	hypothetical protein	3.46	3.29	4.81	3.85333	1.54	0.64	0.58	0.92	0.000925575
1	6916477	6918061	FGRAMPH1_01G05075	FGSG_02106	phospholipase d	13.63	14.04	14.53	14.0667	4.41	5.69	4.51	4.87	3.61008e-06
1	6938902	6940081	FGRAMPH1_01G05097	FGSG_02115	tri7-trichothecene biosynthesis	0.27	0.15	0.17	0.196667	0	0	0	0	0.042568
1	6940613	6941478	FGRAMPH1_01G05099	FGSG_02116	unnamed protein product	3.36	4.17	4.44	3.99	0.38	0.41	0	0.263333	5.19558e-08
1	6942008	6943631	FGRAMPH1_01G05101	FGSG_02117	ent-kaurene oxidase	1.85	1.87	2.54	2.08667	0.59	0.75	0.64	0.66	0.00781162
1	6947746	6948747	FGRAMPH1_01G05107	FGSG_02120	hypothetical protein	0.82	1.14	0.18	0.713333	12.45	10.27	12.37	11.6967	7.54637e-26
1	6957632	6959884	FGRAMPH1_01G05119	FGSG_02125	tgf beta induced ig-h3 precursor	95.04	125.43	45.61	88.6933	23.95	39.37	28.85	30.7233	0.00149962
1	6962221	6964029	FGRAMPH1_01G05125	FGSG_02127	related to lysophosphatidic acid acyltransferase endophilin involved in synaptic vesicle formation	91.87	72.98	78.27	81.04	24.19	45.81	24.89	31.63	0.00141724
1	6989342	6991219	FGRAMPH1_01G05141	FGSG_02133	feruloyl esterase B	16.07	13.14	15.37	14.86	3.35	1.25	3.62	2.74	2.48996e-09
1	6992084	6993494	FGRAMPH1_01G05143	FGSG_02134	hypothetical protein	1.8	2.09	2.51	2.13333	0.13	0	0.09	0.0733333	2.50082e-07
1	6998282	6999700	FGRAMPH1_01G05149	FGSG_02137	cytochrome-b5 reductase	3.89	3.42	6.14	4.48333	96.64	119.07	125.79	113.833	1.02321e-108
1	7000572	7002278	FGRAMPH1_01G05151	FGSG_02138	cytochrome p450 oxidoreductase	2.94	2.78	4.13	3.28333	75.39	81.76	100.24	85.7967	9.08316e-127
1	7009929	7010760	FGRAMPH1_01G05157	FGSG_02141	hypothetical protein	86.44	71.41	83.34	80.3967	26.28	30.65	25.17	27.3667	9.85283e-08
1	7010845	7012914	FGRAMPH1_01G05159	FGSG_02142	cell surface ferroxidase	12.07	11.13	11.37	11.5233	3.05	2.49	2.79	2.77667	8.53208e-12
1	7013070	7014368	FGRAMPH1_01G05161	FGSG_02143	high-affinity iron transporter	25.81	36.2	26.23	29.4133	8.6	10.27	7.86	8.91	1.32241e-07
1	7014495	7015496	FGRAMPH1_01G05163	FGSG_02144	hypothetical protein	212.17	183.31	165.12	186.867	72.46	96.81	68.87	79.38	0.000561926
1	7019347	7021129	FGRAMPH1_01G05167	FGSG_02145	high-affinity methionine permease	10.58	8.23	11.96	10.2567	3.19	3.04	3.96	3.39667	3.09114e-05
1	7021682	7023537	FGRAMPH1_01G05169	FGSG_02146	succinyl- :3-ketoacid-coenzyme a transferase	10.64	10.36	7.92	9.64	1.17	2.48	1.31	1.65333	8.70312e-11
1	7023876	7025308	FGRAMPH1_01G05171	FGSG_02147	succinyl- :3-ketoacid-coenzyme a transferase	2.22	3.1	1.65	2.32333	0.15	0.1	0.18	0.143333	1.37485e-08
1	7025442	7026480	FGRAMPH1_01G05173	FGSG_02148	conserved mitochondrial	13.11	15.59	11.54	13.4133	5.12	7.78	6.06	6.32	0.040912
1	7027768	7030356	FGRAMPH1_01G05177	FGSG_02150	transcription factor	2.68	2.33	2.2	2.40333	9.22	6.76	8.9	8.29333	6.59336e-22
1	7030825	7032368	FGRAMPH1_01G05179	FGSG_02151	DUF895 domain membrane	0.23	0.68	0.68	0.53	4.31	2.06	4.17	3.51333	5.57771e-13
1	7043888	7045202	FGRAMPH1_01G05189	FGSG_02154	unnamed protein product	8.76	6.47	8.27	7.83333	0.31	0.11	0.11	0.176667	1.32358e-23
1	7047015	7048579	FGRAMPH1_01G05193	FGSG_02155	integral membrane	0	0.5	0.48	0.326667	0	0	0.03	0.01	0.0301449
1	7057978	7058383	FGRAMPH1_01G05201	FGSG_02159	family yjgH	0.79	0.78	0.62	0.73	10.53	4.28	8.81	7.87333	6.70001e-13
1	7058947	7060939	FGRAMPH1_01G05203	FGSG_02160	aldehyde dehydrogenase	2.95	2.75	2.17	2.62333	31.19	15.85	26.82	24.62	1.96916e-42
1	7074226	7075325	FGRAMPH1_01G05215	FGSG_02165	alcohol dehydrogenase	0.09	0.05	0.15	0.0966667	11.54	14.76	16.89	14.3967	2.4155e-32
1	7084446	7086152	FGRAMPH1_01G05227	FGSG_02169	carboxypeptidase 2	0.52	0.51	0.1	0.376667	0.09	0.03	0.03	0.05	0.0492942
1	7087575	7088314	FGRAMPH1_01G05231	FGSG_02171	hypothetical protein FPSE_00596	2.49	5.71	1.63	3.27667	0.41	0.08	0.39	0.293333	0.000131227
1	7092756	7096962	FGRAMPH1_01G05237	FGSG_02174	alpha beta-hydrolase	1.08	1.5	1.04	1.20667	0.43	0.29	0.44	0.386667	0.00265692
1	7120319	7121669	FGRAMPH1_01G05265	FGSG_02184	hypothetical protein	0.71	0.64	1.16	0.836667	0.07	0.33	0.17	0.19	0.0430185
1	7126256	7128589	FGRAMPH1_01G05269	FGSG_02186	aaa family atpase	0.84	1.08	0.95	0.956667	0.35	0.18	0.34	0.29	0.0235564
1	7140516	7143040	FGRAMPH1_01G05281	FGSG_02192	probable U1 snRNP	33.86	35.34	34.08	34.4267	10.6	10.76	7.64	9.66667	1.40445e-09
1	7141732	7142872	FGRAMPH1_01G05283	FGSG_02193	hypothetical protein	26.63	28.03	20.36	25.0067	10.76	8.88	10.2	9.94667	0.000246879
1	7143528	7144066	FGRAMPH1_01G05285	FGSG_02194	hypothetical protein	0.99	0.33	0.12	0.48	2.55	1.07	1.57	1.73	0.0115024
1	7148019	7150132	FGRAMPH1_01G05291	FGSG_02196	unnamed protein product	7.19	6.37	6.27	6.61	0.18	0.19	0.14	0.17	2.91261e-27
1	7161796	7163179	FGRAMPH1_01G05305	FGSG_02199	hypothetical protein	25.13	27.47	27.84	26.8133	10.94	15.16	9.58	11.8933	0.00389466
1	7166142	7167101	FGRAMPH1_01G05309	FGSG_02201	hypothetical protein	2.06	3.45	5.53	3.68	0.17	0.15	0.11	0.143333	6.20559e-09
1	7170219	7171480	FGRAMPH1_01G05313	FGSG_02203	d-3-phosphoglycerate dehydrogenase	2.75	4.08	1.59	2.80667	35.76	15.25	30.56	27.19	1.32154e-28
1	7172680	7174294	FGRAMPH1_01G05315	FGSG_02204	serine carboxypeptidase s28	29.07	29.02	18.98	25.69	6.65	6.36	7.55	6.85333	1.833e-09
1	7186875	7187925	FGRAMPH1_01G05329	FGSG_02210	7-alpha-hydroxysteroid dehydrogenase	21.24	32.87	21.62	25.2433	238.14	211.93	234.7	228.257	1.02326e-72
1	7189737	7191195	FGRAMPH1_01G05333	FGSG_02212	mitochondrial chaperone bcs1	7.65	7.81	8.69	8.05	2.96	3.32	2.64	2.97333	0.000257031
1	7197307	7200015	FGRAMPH1_01G05341	FGSG_02216	lipoxygenase 1	0.65	0.37	0.09	0.37	0	0	0	0	0.000128644
1	7201513	7203043	FGRAMPH1_01G05343	FGSG_02217	catalase	0.84	0.68	0.67	0.73	0.08	0	0	0.0266667	0.00223318
1	7203017	7204259	FGRAMPH1_01G05345	FGSG_02218	ab hydrolase superfamily	0.22	0.04	0.29	0.183333	9.25	12.29	9.13	10.2233	5.00432e-36
1	7208679	7210386	FGRAMPH1_01G05353	FGSG_02220	aldehyde dehydrogenase	0.13	0.28	0.1	0.17	1.12	0.95	0.7	0.923333	1.23796e-05
1	7211944	7212193	FGRAMPH1_01G05355	FGSG_02221	unspecified product	5.33	16.22	7.09	9.54667	0.19	1.78	0.37	0.78	4.443e-05
1	7213159	7215048	FGRAMPH1_01G05359	FGSG_12096	unnamed protein product	4.18	3.44	4.84	4.15333	1.12	1.14	0.88	1.04667	3.06938e-06
1	7215424	7216066	FGRAMPH1_01G05361	FGSG_02223	hypothetical protein	1.07	2.54	2.28	1.96333	0.37	0.14	0.51	0.34	0.0101881
1	7225617	7227797	FGRAMPH1_01G05371	FGSG_02228	glutamyl-trna amidotransferase subunit a	0	0.09	0	0.03	0.22	0.13	0.33	0.226667	0.0107902
1	7228717	7230918	FGRAMPH1_01G05373	FGSG_02229	general amino acid permease AGP2	9.24	6.35	9.41	8.33333	27.06	24.33	30.82	27.4033	1.96825e-22
1	7235660	7236536	FGRAMPH1_01G05377	FGSG_02231	dienelactone hydrolase	12.39	14.95	7.64	11.66	112.65	105.47	106.23	108.117	1.09151e-57
1	7240296	7244400	FGRAMPH1_01G05381	FGSG_02233	importin subunit beta-4	29.06	21.43	28.25	26.2467	12.97	9.85	14.83	12.55	0.0165356
1	7247927	7250715	FGRAMPH1_01G05387	FGSG_02236	probable Modin	15.22	12.35	13.61	13.7267	1.3	1.79	1.33	1.47333	2.31903e-29
1	7260726	7262690	FGRAMPH1_01G05393	FGSG_02239	ribosome assembly 4	15.82	13.7	13.85	14.4567	6.11	7.24	6.44	6.59667	0.00373618
1	7301810	7303814	FGRAMPH1_01G05419	FGSG_02248	zinc-regulated transporter 1	3.75	3.72	4.29	3.92	0	0.03	0.06	0.03	8.66953e-13
1	7304971	7305703	FGRAMPH1_01G05421	FGSG_02249	hypothetical protein	13.28	9.06	16.82	13.0533	0.16	0.07	0	0.0766667	1.14483e-13
1	7306492	7308023	FGRAMPH1_01G05423	FGSG_02250	related to trehalase	1.76	1.75	2.12	1.87667	0.71	0.69	0.59	0.663333	0.0261585
1	7321688	7322516	FGRAMPH1_01G05439	FGSG_12105	fad fmn-containing dehydrogenase	105.32	113.3	111.95	110.19	239.66	286.26	243.92	256.613	2.25701e-24
1	7328292	7329610	FGRAMPH1_01G05447	FGSG_02258	fusarubin cluster-esterase	13.46	17.09	13.21	14.5867	5.55	6.01	4.84	5.46667	0.000159777
1	7333949	7334912	FGRAMPH1_01G05453	FGSG_12108	Pantothenate kinase CAB1	3.91	2.9	5.16	3.99	15.6	8.91	14.44	12.9833	3.33647e-12
1	7335059	7336001	FGRAMPH1_01G05455	FGSG_12109	plac8 family	12.83	11.49	12.87	12.3967	4.54	3.88	5.57	4.66333	0.00382951
1	7336795	7337575	FGRAMPH1_01G05457	FGSG_12110	hypothetical protein	308.28	563.79	206.82	359.63	4989.64	3941.43	4224.91	4385.33	3.00444e-48
1	7338640	7339680	FGRAMPH1_01G05459	FGSG_02262	glycoside hydrolase family 16	375.82	468.09	306	383.303	848.01	949.68	706.06	834.583	4.95738e-15
1	7341150	7342303	FGRAMPH1_01G05461	FGSG_02263	ABC-type Fe3+ transport system	2.28	2.1	2.52	2.3	12.79	35.18	19.45	22.4733	3.56718e-30
1	7346079	7347114	FGRAMPH1_01G05465	FGSG_12111	hypothetical protein	2.61	6.57	2.88	4.02	11.86	12.44	10.86	11.72	2.29531e-08
1	7347179	7351949	FGRAMPH1_01G05467	FGSG_12112	unnamed protein product	12.43	9.97	25.54	15.98	58.01	43.82	55.39	52.4067	6.51135e-14
1	7354016	7355013	FGRAMPH1_01G05471	FGSG_02267	3-hydroxybutyrate dehydrogenase	0.72	1.81	0.79	1.10667	20.53	13.5	19.38	17.8033	7.44478e-42
1	7357380	7358410	FGRAMPH1_01G05475	FGSG_02269	hypothetical protein	202.44	247.84	181.7	210.66	8.59	6.84	6.49	7.30667	8.14302e-98
1	7359495	7361196	FGRAMPH1_01G05479	FGSG_02270	hypothetical protein	20.07	19.41	22.34	20.6067	3.87	2.65	3.43	3.31667	1.77515e-20
1	7361785	7364124	FGRAMPH1_01G05481	FGSG_02271	primary-amine oxidase	10.42	8.73	5.82	8.32333	1228.25	1021.64	1241.89	1163.93	1.31027e-262
1	7367713	7369642	FGRAMPH1_01G05485	FGSG_02273	aldehyde dehydrogenase	163.99	173.48	153.61	163.693	1610.37	1432.42	1566.37	1536.39	6.31219e-123
1	7369917	7371748	FGRAMPH1_01G05487	FGSG_02274	hypothetical protein	25.94	39.72	23.71	29.79	3.83	6.06	5.42	5.10333	3.59952e-14
1	7375732	7376524	FGRAMPH1_01G05493	FGSG_02276	hypothetical protein	4.33	5.44	3.25	4.34	1.57	1.74	1.76	1.69	0.0412622
1	7386845	7388000	FGRAMPH1_01G05503	FGSG_02280	polyketide synthase	8.85	8.25	8.9	8.66667	23.98	26.19	25.99	25.3867	2.73833e-22
1	7391377	7392718	FGRAMPH1_01G05507	FGSG_02281	malic acid transport	29.97	33.95	17.54	27.1533	297.06	207.19	263.13	255.793	4.99082e-53
1	7394439	7395634	FGRAMPH1_01G05509	FGSG_02282	hypothetical protein	8.62	10.42	11.5	10.18	5.19	4.85	4.76	4.93333	0.0411814
1	7400015	7401474	FGRAMPH1_01G05513	FGSG_02284	gnat family	91.72	75.64	86.63	84.6633	10.72	14.13	10.64	11.83	5.24976e-30
1	7402900	7403862	FGRAMPH1_01G05515	FGSG_02285	Isoflavone reductase like	0.55	0.45	1	0.666667	1.63	1.37	1.22	1.40667	0.00764917
1	7439462	7440694	FGRAMPH1_01G05541	FGSG_02298	taurine catabolism dioxygenase	1.06	1.52	1.79	1.45667	0.71	0.12	0.09	0.306667	0.0233605
1	7456458	7458186	FGRAMPH1_01G05559	FGSG_02307	mfs transporter	2.62	2.81	2.27	2.56667	0.44	0.2	0.45	0.363333	3.62715e-07
1	7459384	7460840	FGRAMPH1_01G05561	FGSG_02308	D-serine dehydratase	7.32	6.68	8.16	7.38667	33.9	30.25	31.26	31.8033	4.62185e-42
1	7475436	7498356	FGRAMPH1_01G05575	FGSG_02315	nonribosomal peptide synthetase	20.45	20.02	13.94	18.1367	5.58	3.22	6.13	4.97667	1.11634e-07
1	7500704	7505942	FGRAMPH1_01G05577	FGSG_02316	metal resistance ycf1	85.94	73.77	74.13	77.9467	29.64	32.2	34.78	32.2067	1.78533e-05
1	7506857	7507943	FGRAMPH1_01G05579	FGSG_02317	hypothetical protein	272.76	299.68	326.18	299.54	139.06	140.78	143.73	141.19	0.000602178
1	7508175	7510632	FGRAMPH1_01G05581	FGSG_02318	kinesin light chain 1	1.31	1.28	1.44	1.34333	0.47	0.53	0.22	0.406667	0.00811904
1	7513513	7514710	FGRAMPH1_01G05585	FGSG_02320	transcription factor	299.88	313.33	388.22	333.81	33.77	50.25	35.77	39.93	2.49649e-35
1	7516007	7517824	FGRAMPH1_01G05587	FGSG_02321	6-hydroxy-d-nicotine oxidase	893.77	1084.31	660.17	879.417	94.85	85.98	83.64	88.1567	4.67466e-44
1	7522930	7529393	FGRAMPH1_01G05593	FGSG_02324	polyketide synthase	160.07	143.45	123.15	142.223	10.49	5.44	8.96	8.29667	5.75891e-53
1	7529917	7530431	FGRAMPH1_01G05595	FGSG_02325	conidial pigment polyketide synthase partial	420.61	902.16	394.89	572.553	27.44	26.61	20.7	24.9167	1.71225e-46
1	7530750	7532181	FGRAMPH1_01G05597	FGSG_02326	sterigmatocystin 8-o-methyltransferase	724.98	936.2	463.21	708.13	30.7	15.61	26.51	24.2733	3.53137e-57
1	7532683	7534476	FGRAMPH1_01G05599	FGSG_02327	dimethylaniline monooxygenase 3	726.93	1035.94	525.09	762.653	35.65	23.47	31.95	30.3567	4.52039e-64
1	7534850	7537075	FGRAMPH1_01G05601	FGSG_02328	conidial pigment biosynthesis oxidase arb2 brown2	282.73	416.76	198.07	299.187	6.33	4.61	5.01	5.31667	5.19482e-99
1	7537428	7538709	FGRAMPH1_01G05603	FGSG_02329	fasciclin domain family	463.7	663.94	357.06	494.9	9.7	8.2	7.61	8.50333	3.29233e-119
1	7538963	7540869	FGRAMPH1_01G05605	FGSG_02330	L-ascorbate oxidase	3.03	3.39	2.62	3.01333	0.82	0.27	0.13	0.406667	1.18476e-06
1	7558949	7560772	FGRAMPH1_01G05623	FGSG_02339	beta-fructofuranosidase	298.11	319.48	150.25	255.947	81.37	53.2	75.05	69.8733	6.80795e-07
1	7563870	7564864	FGRAMPH1_01G05627	FGSG_02341	sterigmatocystin biosynthesis peroxidase stcc	0.06	0.23	0.31	0.2	0.24	1.83	1.16	1.07667	0.00191818
1	7565909	7566766	FGRAMPH1_01G05629	FGSG_02342	cutinase precursor	1.16	1.4	2.9	1.82	599.2	873.64	576.48	683.107	1.71955e-218
1	7577157	7578899	FGRAMPH1_01G05637	FGSG_02346	Delta(14)-sterol reductase	21.88	20.84	21.32	21.3467	4.04	4.02	3.75	3.93667	3.02768e-21
1	7579127	7580934	FGRAMPH1_01G05639	FGSG_02347	homogentisate 1%2C2-dioxygenase	0.84	0.77	0.75	0.786667	3.5	2.28	3.23	3.00333	5.22483e-11
1	7598114	7599455	FGRAMPH1_01G05647	FGSG_02350	hypothetical protein	1.13	0.77	0.39	0.763333	0	0	0	0	4.33626e-05
1	7603919	7607045	FGRAMPH1_01G05653	FGSG_02353	hypothetical protein FPSE_03768	3.61	2.99	6.46	4.35333	31.53	24.03	29.48	28.3467	4.57614e-32
1	7607625	7609318	FGRAMPH1_01G05657	FGSG_02354	chitinase	77.94	55.14	67.36	66.8133	3.89	3.37	4.09	3.78333	3.04023e-62
1	7609639	7611020	FGRAMPH1_01G05659	FGSG_02355	udp-glucuronic acid decarboxylase 1	8.92	10.82	4.22	7.98667	16.71	19.94	18.94	18.53	2.176e-08
1	7619695	7621577	FGRAMPH1_01G05667	FGSG_02358	mfs sp general alpha glucoside:h+ symporter	0.98	0.89	1.23	1.03333	0	0.05	0	0.0166667	1.73684e-05
1	7629432	7631315	FGRAMPH1_01G05677	FGSG_02363	transcription factor c2h2	0.31	0.39	0.23	0.31	1.35	1.27	1.2	1.27333	1.85445e-07
1	7632627	7633790	FGRAMPH1_01G05679	FGSG_02364	short-chain dehydrogenase	5.5	7.28	5.48	6.08667	81.47	81.07	79.32	80.62	8.29908e-107
1	7645119	7647138	FGRAMPH1_01G05689	FGSG_02368	hypothetical protein	0	0.02	0	0.00666667	0.4	0.2	0.18	0.26	0.00050975
1	7660928	7662107	FGRAMPH1_01G05705	FGSG_02376	hypothetical protein	0.76	2.75	3.41	2.30667	0.07	0.31	0.38	0.253333	0.00108084
1	7662886	7663736	FGRAMPH1_01G05707	FGSG_02377	hypothetical protein	0.74	0.34	1.2	0.76	1.98	1.67	2.32	1.99	0.0010796
1	7664553	7665077	FGRAMPH1_01G05709	FGSG_02378	hypothetical protein	24.28	27.18	26.09	25.85	153.16	171.4	140.86	155.14	4.69704e-60
1	7680836	7681601	FGRAMPH1_01G05725	FGSG_02386	pectate lyase e	0.36	0.47	0.2	0.343333	2.63	2.26	2.24	2.37667	2.99968e-08
1	7738629	7743072	FGRAMPH1_01G05759	FGSG_02400	ca2+-transporting atpase	44.44	31.71	47.48	41.21	8.53	6.97	9.07	8.19	1.64126e-17
1	7758193	7758559	FGRAMPH1_01G05769	FGSG_02403	thioredoxin	49.6	69.69	68.38	62.5567	230.85	175.37	227.92	211.38	8.54734e-28
1	7763377	7764988	FGRAMPH1_01G05775	FGSG_15986	unnamed protein product	6.02	6.85	7.39	6.75333	1.23	2.58	0.98	1.59667	3.07756e-05
1	7782878	7783478	FGRAMPH1_01G05791	FGSG_02412	hypothetical protein	1.14	0.83	1.09	1.02	0.16	0	0	0.0533333	0.0103155
1	7783396	7784595	FGRAMPH1_01G05793	FGSG_12131	hypothetical protein FPSE_01995	57.8	87.63	59.52	68.3167	11.85	10.25	11.05	11.05	1.08604e-21
1	7793860	7794346	FGRAMPH1_01G05799	FGSG_30125	unnamed protein product	1.89	2.31	0	1.4	0.15	0	0	0.05	0.0294473
1	7795849	7797090	FGRAMPH1_01G05801	FGSG_02415	hypothetical protein	164.17	194.75	88.86	149.26	47.43	46.88	48.53	47.6133	1.6679e-05
1	7797981	7799100	FGRAMPH1_01G05803	FGSG_02416	hypothetical protein	34.49	40.23	33.87	36.1967	143.01	141.08	142.76	142.283	3.88493e-50
1	7801641	7802674	FGRAMPH1_01G05807	FGSG_02418	short chain dehydrogenase reductase family	2.46	3.02	4.97	3.48333	0.38	1.37	0.32	0.69	0.00202881
1	7813790	7814676	FGRAMPH1_01G05819	FGSG_02423	DUF1275 domain	26.6	24.43	30.52	27.1833	9.87	9.96	9.83	9.88667	1.21625e-05
1	7830081	7831363	FGRAMPH1_01G05833	FGSG_02429	hypothetical protein	0.11	0.63	0.7	0.48	1.1	1.71	1.25	1.35333	0.00111323
1	7853012	7854644	FGRAMPH1_01G05851	FGSG_02438	hypothetical protein	8.52	9.96	7.36	8.61333	4.28	3.78	3.72	3.92667	0.0120802
1	7856041	7858029	FGRAMPH1_01G05853	FGSG_02439	amino acid permease	65.98	48.27	56.95	57.0667	15.75	26.56	18.89	20.4	4.73478e-05
1	7858681	7860606	FGRAMPH1_01G05855	FGSG_02440	hypothetical protein FPSE_01966	53.06	37.33	46.03	45.4733	11.22	18.68	12.48	14.1267	1.59438e-06
1	7861342	7863582	FGRAMPH1_01G05857	FGSG_02441	glycoside hydrolase family 2	7.32	7.82	4.53	6.55667	17.59	14.83	17.92	16.78	1.17747e-14
1	7864124	7866297	FGRAMPH1_01G05859	FGSG_02442	sporulation-specific sps2p	135.8	115.59	122.84	124.743	5.98	5.25	4.94	5.39	5.92966e-109
1	7867218	7868211	FGRAMPH1_01G05861	FGSG_02443	hypothetical protein	49.24	65.22	64.58	59.68	10.94	16.46	10.37	12.59	1.0653e-13
1	7868811	7869844	FGRAMPH1_01G05863	FGSG_02444	gnat family	79.48	103.55	122.69	101.907	35.69	39.63	35.44	36.92	5.21758e-06
1	7876511	7877476	FGRAMPH1_01G05871	FGSG_02447	hypothetical protein	0.2	0.55	0.33	0.36	0.84	0.97	0.51	0.773333	0.0461721
1	7881797	7885918	FGRAMPH1_01G05875	FGSG_02449	nik-1 (os-1p )	5.31	3.44	5.45	4.73333	0.93	2.3	1.19	1.47333	0.000609677
1	7892417	7894614	FGRAMPH1_01G05887	FGSG_02454	thiamine pyrophosphokinase	104.94	97.93	89.34	97.4033	31.81	43.17	36.48	37.1533	9.89872e-06
1	7901460	7903044	FGRAMPH1_01G05895	FGSG_12141	Quinidine resistance 1	0.87	0.77	1.53	1.05667	5.41	5.33	6.03	5.59	1.64854e-20
1	7918369	7922125	FGRAMPH1_01G05909	FGSG_02463	Cyclin-dependent kinase	17.7	15.4	15.99	16.3633	4.02	4.59	4.66	4.42333	7.22844e-11
1	7924349	7926264	FGRAMPH1_01G05913	FGSG_02465	cysteine synthase A	3.8	3.43	1.33	2.85333	14.49	9.41	12.01	11.97	7.05691e-15
1	7928128	7929919	FGRAMPH1_01G05915	FGSG_12142	tripeptidyl-peptidase sed2	1.53	1.57	1.63	1.57667	17.09	14.63	17.18	16.3	1.02434e-67
1	7930330	7933954	FGRAMPH1_01G05917	FGSG_12143	nad-dependent histone deacetylase hst3	18.36	13.94	17.39	16.5633	4.99	6.85	5.01	5.61667	2.6438e-06
1	7934210	7936004	FGRAMPH1_01G05919	FGSG_02467	aminotransferase family	69.68	74.38	76.6	73.5533	20.04	16.17	19.83	18.68	2.94285e-16
1	7939234	7942288	FGRAMPH1_01G05925	FGSG_02470	DNA replication licensing factor mcm6	21.53	15.87	16.08	17.8267	7.71	4.17	5.84	5.90667	2.17118e-05
1	7945266	7948999	FGRAMPH1_01G05927	FGSG_02471	transcription factor medusa	11.5	7.16	7.59	8.75	4.97	3.07	3.79	3.94333	0.026668
1	7973596	7975726	FGRAMPH1_01G05945	FGSG_02477	nadh dehydrogenase	98.53	92.67	77.24	89.48	179.44	200.12	197.37	192.31	3.26447e-19
1	7975973	7977346	FGRAMPH1_01G05947	FGSG_02478	60s ribosomal biogenesis	21.57	19.31	32.38	24.42	9.01	6.92	6.03	7.32	2.48847e-06
1	7989759	7993387	FGRAMPH1_01G05957	FGSG_02483	class 2 chitin synthase	16.56	11.35	15.23	14.38	4.17	2.88	3.47	3.50667	3.797e-11
1	8008220	8009654	FGRAMPH1_01G05971	FGSG_02489	related to LDB19	5.26	3.86	19.39	9.50333	244.36	66.13	174.48	161.657	8.75593e-07
1	8013875	8014287	FGRAMPH1_01G05973	FGSG_12147	hypothetical protein	0.62	0.74	0.41	0.59	6.81	5.34	7.09	6.41333	1.50922e-11
1	8015026	8015899	FGRAMPH1_01G05975	FGSG_12148	unnamed protein product	1.2	1.93	2.72	1.95	19.64	16.48	14.61	16.91	1.2468e-29
1	8041664	8045237	FGRAMPH1_01G05997	FGSG_02499	vacuolar amino acid transporter 1	48.75	43.24	30.01	40.6667	12.02	13.84	9.53	11.7967	6.85095e-08
1	8061770	8064164	FGRAMPH1_01G06015	FGSG_02506	phosphoribosylformylglycinamidine cyclo-ligase	13.2	12.25	14.82	13.4233	6.98	3.58	7.72	6.09333	0.0294473
1	8064433	8067268	FGRAMPH1_01G06017	FGSG_02507	e3 sumo- ligase pli1	24.51	23.43	29.51	25.8167	9.33	13.9	12.02	11.75	0.0061404
1	8068235	8071431	FGRAMPH1_01G06021	FGSG_02509	GPI ethanolamine phosphate transferase 2	11.97	11.37	12.02	11.7867	3.98	3.76	4.16	3.96667	7.82223e-08
1	8071172	8074655	FGRAMPH1_01G06023	FGSG_02510	condensin complex subunit 3	16.05	14.91	13.41	14.79	3.78	2.43	3.73	3.31333	3.38086e-13
1	8075169	8077473	FGRAMPH1_01G06025	FGSG_02511	related to nucleolar NOP4 (NOP77)	8.71	7.6	12.37	9.56	3.6	2.29	3.08	2.99	1.66739e-05
1	8083957	8086089	FGRAMPH1_01G06033	FGSG_02514	unnamed protein product	0.17	0.97	0.44	0.526667	0.84	1.39	1.57	1.26667	0.0166577
1	8093520	8098027	FGRAMPH1_01G06039	FGSG_02516	FUSC3_FUSCU ame: Full	105.26	92.65	149.13	115.68	347.64	319.23	349.37	338.747	5.41091e-23
1	8100850	8103208	FGRAMPH1_01G06043	FGSG_02518	FACT complex subunit pob3	66.18	59.9	66.4	64.16	30.98	26.78	31.14	29.6333	0.000786561
1	8112452	8112653	FGRAMPH1_01G06051	FGSG_15146	unnamed protein product	41.63	22.81	27.62	30.6867	8.34	11.05	9.45	9.61333	0.00141076
1	8123582	8124980	FGRAMPH1_01G06059	FGSG_02525	kinetochore-associated mtw1	14.98	17.66	12.7	15.1133	3.68	4.44	3.34	3.82	8.78094e-09
1	8135132	8136838	FGRAMPH1_01G06067	FGSG_02528	dolichyl pyrophosphate Glc1Man9 c2 alpha-1%2C3-glucosyltransferase	24.29	19.56	23.99	22.6133	4.8	7.64	6.55	6.33	2.11034e-08
1	8156084	8163197	FGRAMPH1_01G06085	FGSG_02536	pre-mRNA-processing-splicing factor 8	16.68	14.77	15.93	15.7933	3.9	3.22	3.86	3.66	8.2172e-19
1	8170513	8171428	FGRAMPH1_01G06093	FGSG_02538	Transcriptional activator Myb	0.32	0	0.41	0.243333	0.39	0.98	0.76	0.71	0.041875
1	8177221	8180713	FGRAMPH1_01G06099	FGSG_02540	dna excision repair ercc-6	4.41	4.29	4.41	4.37	2.18	1.95	2.2	2.11	0.0185552
1	8191754	8193458	FGRAMPH1_01G06113	FGSG_02547	hypothetical protein	1.74	1.6	1.57	1.63667	0.2	0.6	0.73	0.51	0.0237299
1	8203455	8206957	FGRAMPH1_01G06123	FGSG_02553	anaphase spindle elongation 1	44.46	25.82	34.52	34.9333	3.49	4.45	3.94	3.96	3.47488e-28
1	8221656	8222728	FGRAMPH1_01G06135	FGSG_02558	hypothetical protein	5.26	7.45	5.96	6.22333	1.2	0.8	1.25	1.08333	2.57855e-08
1	8226325	8227083	FGRAMPH1_01G06139	FGSG_02560	signal peptide-containing	49.29	48.82	45.69	47.9333	1898.23	2816.27	2165.78	2293.43	2.64742e-214
1	8227966	8233573	FGRAMPH1_01G06141	FGSG_02561	ribosomal RNA processing RRP5	11.14	7.52	16.63	11.7633	5.47	3.96	5.21	4.88	0.00793767
1	8253693	8255143	FGRAMPH1_01G06157	FGSG_02569	integral membrane	0.25	0.14	0.19	0.193333	2.44	1.85	1.75	2.01333	2.12236e-12
1	8265349	8269652	FGRAMPH1_01G06163	FGSG_02572	hypothetical protein FOMG_07251	72.15	67.29	81.69	73.71	34.61	37.05	31.17	34.2767	0.00115818
1	8301563	8303363	FGRAMPH1_01G06183	FGSG_02581	unnamed protein product	10.09	8.82	9.31	9.40667	20.38	23.05	28.68	24.0367	1.0011e-18
1	8312678	8314424	FGRAMPH1_01G06195	FGSG_30132	unnamed protein product	0.45	0.92	0.99	0.786667	0.03	0.25	0	0.0933333	0.00938002
1	8315355	8318718	FGRAMPH1_01G06197	FGSG_02583	hypothetical protein FPSE_08705	1.36	1.4	1.86	1.54	0	0.03	0.02	0.0166667	4.29823e-10
1	8328428	8330759	FGRAMPH1_01G06207	FGSG_02586	conserved fungal	2.66	3.61	2.75	3.00667	8.12	7.75	8.8	8.22333	6.49623e-18
1	8359871	8361389	FGRAMPH1_01G06233	FGSG_02597	caax prenyl protease 2	25.25	19.27	24.04	22.8533	5.32	9.33	8.77	7.80667	0.000128213
1	8377315	8378275	FGRAMPH1_01G06247	FGSG_02602	histone H3	65.45	75.75	56.15	65.7833	18.31	24.39	17.49	20.0633	2.61294e-07
1	8392708	8395649	FGRAMPH1_01G06263	FGSG_02608	exocyst complex component sec15	21.15	20.08	15.35	18.86	6.83	5.76	5.75	6.11333	1.63359e-07
1	8419431	8420636	FGRAMPH1_01G06273	FGSG_02614	unnamed protein product	17.01	30.04	19.56	22.2033	0.46	0.39	0.58	0.476667	3.79352e-42
1	8421639	8423105	FGRAMPH1_01G06275	FGSG_02615	hypothetical protein FPSE_11909	84.6	90.2	86.78	87.1933	12.22	12	11.66	11.96	7.24564e-44
1	8423379	8424243	FGRAMPH1_01G06277	FGSG_02616	probable alpha beta fold family hydrolase	24.61	27.74	39.71	30.6867	14.36	12.34	11.1	12.6	0.00193256
1	8433055	8435249	FGRAMPH1_01G06287	FGSG_02621	metaphase-anaphase transition	18.15	16.35	13.22	15.9067	2.56	2.87	2.92	2.78333	1.08163e-18
1	8435342	8438383	FGRAMPH1_01G06289	FGSG_02622	DNA replication licensing factor mcm2	25.81	21.2	17.63	21.5467	8.18	5.53	7.12	6.94333	1.15317e-06
1	8438317	8439761	FGRAMPH1_01G06291	FGSG_02623	hypothetical protein	25.75	25.12	24.95	25.2733	6.92	11.06	9.32	9.1	3.24231e-05
1	8443991	8445773	FGRAMPH1_01G06295	FGSG_02625	Beta%2Cbeta-carotene 15%2C15 -monooxygenase	0.34	0.6	0.26	0.4	0.03	0.08	0	0.0366667	0.013277
1	8447124	8448198	FGRAMPH1_01G06299	FGSG_02626	kinetochore fta4	5.65	5.18	6.9	5.91	1.27	2.6	1.6	1.82333	0.00325438
1	8449510	8450652	FGRAMPH1_01G06301	FGSG_02627	unnamed protein product	0.12	0.04	0	0.0533333	6.18	4.98	8.35	6.50333	1.04755e-19
1	8454311	8455613	FGRAMPH1_01G06305	FGSG_02629	acyl- thioester hydrolase	7.52	9.86	11.07	9.48333	97.31	79.28	92.98	89.8567	1.10335e-66
1	8456670	8458209	FGRAMPH1_01G06307	FGSG_02630	pseudouridylate synthase	5.29	6.81	4.69	5.59667	15.65	16.8	12.98	15.1433	1.86513e-17
1	8462959	8465084	FGRAMPH1_01G06311	FGSG_12169	hypothetical protein FPSE_00339	11.43	8.48	13.44	11.1167	39.48	55.96	54.49	49.9767	5.43164e-31
1	8465581	8466257	FGRAMPH1_01G06313	FGSG_15153	unnamed protein product	10.06	18.25	9.02	12.4433	27.65	52.51	42.84	41	1.74712e-11
1	8476545	8477997	FGRAMPH1_01G06319	FGSG_12173	6-hydroxy-d-nicotine oxidase	11.66	12.19	15.02	12.9567	39.06	57.74	48.79	48.53	1.10106e-29
1	8493050	8494741	FGRAMPH1_01G06329	FGSG_02636	oligosaccharidyl-lipid flippase	4.33	3.28	6.7	4.77	1.49	2.25	1.5	1.74667	0.00977314
1	8494120	8496702	FGRAMPH1_01G06331	FGSG_02637	ATP-dependent RNA helicase DBP3	25.85	18.25	34.91	26.3367	13.3	10.48	11.92	11.9	0.0154879
1	8498926	8500136	FGRAMPH1_01G06335	FGSG_02639	mitotic spindle checkpoint component MAD2	30.81	38.73	32.77	34.1033	7.64	5.3	6.99	6.64333	3.844e-15
1	8503579	8505616	FGRAMPH1_01G06339	FGSG_02641	glucose transporter rco-3	99.79	86.6	62.74	83.0433	28.74	36.24	24.36	29.78	3.50473e-05
1	8508672	8509656	FGRAMPH1_01G06341	FGSG_02642	unnamed protein product	1.37	1.26	1.73	1.45333	0.31	0.33	0	0.213333	0.00474439
1	8510258	8513156	FGRAMPH1_01G06343	FGSG_02643	unnamed protein product	8.54	5.46	12.19	8.73	1.06	1.74	1.54	1.44667	3.19408e-11
1	8514597	8517418	FGRAMPH1_01G06345	FGSG_02644	unnamed protein product	2	1.81	1.39	1.73333	0.25	0.21	0.31	0.256667	4.59833e-08
1	8518545	8521551	FGRAMPH1_01G06347	FGSG_02645	micromolar calcium activated neutral protease 1	11.63	9.58	7.06	9.42333	0.78	0.82	1.03	0.876667	1.73631e-26
1	8526254	8528094	FGRAMPH1_01G06353	FGSG_02647	hypothetical protein	59.63	63.42	71.16	64.7367	28.06	29.47	30.71	29.4133	0.000501711
1	8533474	8538044	FGRAMPH1_01G06359	FGSG_02650	hypothetical protein	63.98	39.05	60.21	54.4133	25.79	27.75	23.74	25.76	0.0139663
1	8538317	8539727	FGRAMPH1_01G06361	FGSG_02651	endo- -beta-glucanase	11.84	11.37	15.45	12.8867	29.55	47.1	27.88	34.8433	4.63013e-14
1	8543946	8546123	FGRAMPH1_01G06367	FGSG_02654	hypothetical protein	0.71	0.49	0.95	0.716667	0.14	0.08	0.15	0.123333	0.00325438
1	8548976	8550881	FGRAMPH1_01G06369	FGSG_02656	component of actin cortical patches las17	27.23	21.24	22.74	23.7367	7	11.42	8.94	9.12	0.000322177
1	8553829	8555134	FGRAMPH1_01G06375	FGSG_02658	endoglucanase-5	12.4	10.36	16.91	13.2233	91.86	107.49	86.57	95.3067	4.57335e-54
1	8562778	8564769	FGRAMPH1_01G06383	FGSG_02662	hypothetical protein	20.51	19.32	17.71	19.18	7.85	6.92	6	6.92333	3.43701e-06
1	8565826	8569791	FGRAMPH1_01G06385	FGSG_02663	hypothetical protein	13.48	10.2	13.23	12.3033	4.07	5.49	3.88	4.48	2.95454e-05
1	8591568	8593275	FGRAMPH1_01G06405	FGSG_02672	ent-kaurene oxidase	0	0	0.07	0.0233333	0.59	0.37	0.69	0.55	6.23075e-05
1	8595999	8597745	FGRAMPH1_01G06411	FGSG_02675	major facilitator superfamily transporter	11.84	10.79	16.21	12.9467	42.82	62.2	48.68	51.2333	1.56384e-28
1	8601438	8605024	FGRAMPH1_01G06415	FGSG_02677	potassium sodium efflux p-type fungal-type	0.54	0.65	0.78	0.656667	1.47	1.7	1.73	1.63333	9.05376e-09
1	8611874	8613164	FGRAMPH1_01G06423	FGSG_02681	glycosyltransferase family 32	0.25	0.32	0.23	0.266667	0.33	0.62	0.83	0.593333	0.0313315
1	8616253	8617358	FGRAMPH1_01G06427	FGSG_02683	crumbs 3	15.19	18.64	17.86	17.23	2.26	5.2	1.57	3.01	3.11314e-08
1	8620603	8621263	FGRAMPH1_01G06433	FGSG_02685	hypothetical protein	0.1	0	0.11	0.07	14.46	10.4	12.21	12.3567	8.40591e-13
1	8629416	8631816	FGRAMPH1_01G06441	FGSG_02689	hypothetical protein	24.16	21.77	32.13	26.02	13.89	11.23	13.52	12.88	0.0240098
1	8634795	8636100	FGRAMPH1_01G06445	FGSG_02691	taurine catabolism dioxygenase	8.1	9.43	3.27	6.93333	336.04	109.77	256.45	234.087	2.84125e-18
1	8637807	8639048	FGRAMPH1_01G06449	FGSG_02693	hypothetical protein	10.38	12.92	12.81	12.0367	59.99	83.26	60.9	68.05	3.5922e-45
1	8647077	8648280	FGRAMPH1_01G06457	FGSG_12177	unnamed protein product	0.09	0.93	0.21	0.41	3.62	4.09	1.99	3.23333	1.91331e-06
1	8654850	8657024	FGRAMPH1_01G06465	FGSG_02698	hypothetical protein	27.54	23.96	32.27	27.9233	47.69	72.92	60.5	60.37	2.29672e-13
1	8663132	8663534	FGRAMPH1_01G06473	FGSG_30138	thioredoxin 1	338.4	374.71	422.27	378.46	1004.17	948.39	1089.77	1014.11	2.63268e-29
1	8678183	8680100	FGRAMPH1_01G06485	FGSG_02706	cell cycle control	180.83	152.77	172.29	168.63	57.54	72.73	57.42	62.5633	9.22085e-07
1	8710949	8713302	FGRAMPH1_01G06517	FGSG_02718	hypothetical protein	46.5	29.92	44.89	40.4367	2.83	4.03	2.47	3.11	2.09558e-33
1	8719869	8723122	FGRAMPH1_01G06521	FGSG_02719	myb dna-	169.36	121.42	168.64	153.14	38.44	43.43	36.16	39.3433	1.16845e-12
1	8724988	8727973	FGRAMPH1_01G06523	FGSG_02720	murein transglycosylase	147.26	138.21	137.59	141.02	73.01	62.94	73.1	69.6833	0.00371596
1	8728830	8730015	FGRAMPH1_01G06525	FGSG_02721	hypothetical protein	55.99	48.95	57.19	54.0433	8.97	7.95	9.86	8.92667	6.87331e-27
1	8736296	8740052	FGRAMPH1_01G06539	FGSG_02724	DNA repair protein RAD5	3.8	3.47	3.68	3.65	0.7	0.82	0.91	0.81	2.02805e-10
1	8745579	8748371	FGRAMPH1_01G06547	FGSG_02727	S-M checkpoint control rad4	7.86	5.61	8.36	7.27667	2.28	2.75	2.11	2.38	1.84755e-05
1	8748535	8753204	FGRAMPH1_01G06549	FGSG_02728	hypothetical protein	32.67	26.65	26.48	28.6	4.33	3.99	4.2	4.17333	7.22118e-33
1	8755793	8758017	FGRAMPH1_01G06553	FGSG_02729	chitin synthase export chaperone	125.67	111.45	117.04	118.053	33.03	31.03	36.43	33.4967	1.58409e-13
1	8774971	8778460	FGRAMPH1_01G06561	FGSG_02732	telomere length regulation elg1	10.62	9.04	9.04	9.56667	2.44	3.09	3.23	2.92	2.89791e-08
1	8784457	8786972	FGRAMPH1_01G06565	FGSG_02734	hypothetical protein	2.02	1.63	1.82	1.82333	10.7	8.6	10.4	9.9	1.57996e-36
1	8787408	8789505	FGRAMPH1_01G06567	FGSG_02735	unnamed protein product	11.51	11.73	10.92	11.3867	3.56	3.77	3.78	3.70333	7.54412e-08
1	8805812	8806299	FGRAMPH1_01G06581	FGSG_02740	hypothetical protein	0	0.11	0.12	0.0766667	0.78	1.04	0.22	0.68	0.027162
1	8828043	8829284	FGRAMPH1_01G06595	FGSG_02746	small nuclear ribonucleo e	486.66	643.5	536.69	555.617	274.55	251.4	240.96	255.637	0.000890299
1	8833055	8836384	FGRAMPH1_01G06599	FGSG_02747	transcription factor	13.77	12.02	13.81	13.2	4.37	4.52	3.81	4.23333	1.60248e-08
1	8837534	8839728	FGRAMPH1_01G06601	FGSG_02748	endothelin-converting enzyme 2	0.64	0.95	0.85	0.813333	0.29	0.12	0.02	0.143333	0.00526602
1	8840047	8844914	FGRAMPH1_01G06603	FGSG_02749	vacuolar membrane hmt1	13.92	11.69	12.94	12.85	5.91	6.38	6.37	6.22	0.00599855
1	8847224	8848337	FGRAMPH1_01G06605	FGSG_02750	Transcription factor atf21	40.22	34.42	41.48	38.7067	3.61	3.51	5	4.04	5.24334e-34
1	8858051	8860338	FGRAMPH1_01G06609	FGSG_02752	ATP-dependent RNA helicase DBP9	15.76	14.44	23.48	17.8933	5.94	4.86	6.27	5.69	4.02056e-06
1	8860558	8861978	FGRAMPH1_01G06611	FGSG_02753	alcohol dehydrogenase	7.51	8.25	5.69	7.15	19.74	12.91	19.14	17.2633	6.44315e-12
1	8873193	8874810	FGRAMPH1_01G06621	FGSG_02758	Damage response 1	142.59	178.9	147.86	156.45	520.28	565.31	543.91	543.167	7.16028e-42
1	8875561	8876909	FGRAMPH1_01G06625	FGSG_02760	hypothetical protein	4.43	5.98	5.36	5.25667	15.19	15.64	14.33	15.0533	2.88946e-16
1	8895103	8896799	FGRAMPH1_01G06641	FGSG_02767	general amino acid permease AGP3	8.55	6.89	7.18	7.54	3.56	3.78	2.66	3.33333	0.0142274
1	8898240	8899260	FGRAMPH1_01G06643	FGSG_02768	hypothetical protein	24.43	23.05	20.93	22.8033	10.33	9.19	10.5	10.0067	0.00151134
1	8905989	8908217	FGRAMPH1_01G06649	FGSG_02771	probable KES1-involved in ergosterol biosynthesis	111.41	92.89	88.81	97.7033	44.85	34.05	43.47	40.79	0.000197025
1	8921942	8922831	FGRAMPH1_01G06663	FGSG_02776	hypothetical protein	2.31	3.27	3.57	3.05	1.57	0.28	0.88	0.91	0.0353373
1	8923406	8925311	FGRAMPH1_01G06665	FGSG_30145	hypothetical protein	363.18	356.1	530	416.427	2397.17	1580.02	2278.87	2085.35	2.18172e-36
1	8929182	8930658	FGRAMPH1_01G06669	FGSG_02778	histone-lysine N-methyltransferase	42.8	50.66	39.02	44.16	19.17	23.89	19.67	20.91	0.00655204
1	9044045	9046100	FGRAMPH1_01G06717	FGSG_09868	hypothetical protein	28.32	31.05	25.41	28.26	4.97	6.18	5.75	5.63333	1.34006e-19
1	9050707	9051692	FGRAMPH1_01G06723	FGSG_09871	hypothetical protein	45.97	45.73	41.89	44.53	22.45	19.28	24.23	21.9867	0.0112873
1	9075422	9078650	FGRAMPH1_01G06733	FGSG_09876	prp24-pre-mrna splicing factor	19.35	16.69	19.32	18.4533	7.82	7.91	9.73	8.48667	0.00238092
1	9082423	9084628	FGRAMPH1_01G06739	FGSG_09877	hypothetical protein FPSE_10204	128.65	121.63	139.05	129.777	49.17	41.01	42.07	44.0833	3.64649e-09
1	9087483	9089317	FGRAMPH1_01G06747	FGSG_13667	unnamed protein product	6.94	8.95	6.68	7.52333	2.05	1.9	2.28	2.07667	7.05444e-05
1	9100759	9104299	FGRAMPH1_01G06759	FGSG_09884	Zn(II)2Cys6 transcriptional activator	5.34	3.87	3.77	4.32667	1.05	1.44	0.9	1.13	2.52674e-06
1	9107204	9108685	FGRAMPH1_01G06763	FGSG_09886	hypothetical protein	7.85	6.64	8.41	7.63333	3.72	3.22	2.95	3.29667	0.0283822
1	9109796	9114699	FGRAMPH1_01G06765	FGSG_09887	5 -amp-activated kinase subunit beta-2	221.63	162.84	189.57	191.347	81.5	71.82	72.9	75.4067	1.10906e-05
1	9119834	9120307	FGRAMPH1_01G06769	FGSG_30148	hypothetical protein	3.08	4.08	1.51	2.89	39.82	23.79	33.67	32.4267	1.00856e-26
1	9120355	9122569	FGRAMPH1_01G06771	FGSG_09889	hypothetical protein	57.2	60.6	65.67	61.1567	184.86	187.16	222.43	198.15	1.09182e-34
1	9124618	9127755	FGRAMPH1_01G06777	FGSG_09892	ring finger	17.12	16.06	20.09	17.7567	8.91	7.62	8.1	8.21	0.00371398
1	9145194	9147606	FGRAMPH1_01G06791	FGSG_09899	dna polymerase epsilon subunit 2	23.43	15.58	18.51	19.1733	4.88	5.53	5.47	5.29333	1.85453e-09
1	9147781	9151407	FGRAMPH1_01G06793	FGSG_09900	histidine kinase	9.87	9.88	9.71	9.82	3.65	2.73	4.03	3.47	6.48424e-06
1	9158802	9163746	FGRAMPH1_01G06803	FGSG_09904	transcription elongation factor SPT6	39.36	31.68	38.21	36.4167	15.25	11.46	13.92	13.5433	2.8889e-06
1	9165848	9167573	FGRAMPH1_01G06807	FGSG_30149	hypothetical protein	1565.36	1889.72	1554.64	1669.91	3620.78	3336.75	4160.37	3705.97	1.20362e-20
1	9168113	9169177	FGRAMPH1_01G06809	FGSG_09907	breast carcinoma amplified sequence 2	47.75	38.13	51.23	45.7033	22.56	21.3	23.72	22.5267	0.0223741
1	9173241	9175520	FGRAMPH1_01G06813	FGSG_09909	transcriptional coactivator HFI1 ADA1	20.32	18.89	16.75	18.6533	7.38	8.42	9.58	8.46	0.00480363
1	9175692	9178733	FGRAMPH1_01G06815	FGSG_09910	spc97 spc98 family	12.31	11.84	11	11.7167	4.06	4.1	3.03	3.73	9.40388e-08
1	9182184	9183369	FGRAMPH1_01G06817	FGSG_09911	hypothetical protein	4.31	5.42	3.65	4.46	22.59	31.43	28.49	27.5033	1.26247e-33
1	9184439	9185879	FGRAMPH1_01G06819	FGSG_09912	hypothetical protein	27.79	22.82	26.63	25.7467	5.42	5.74	4.31	5.15667	3.79121e-17
1	9186502	9188826	FGRAMPH1_01G06821	FGSG_09913	dityrosine transporter	11.65	16.46	14.03	14.0467	27.72	31.27	29.85	29.6133	1.72267e-15
1	9193015	9197082	FGRAMPH1_01G06825	FGSG_09914	hypothetical protein	65.2	45.21	57.11	55.84	21.25	25.04	25.38	23.89	0.000663403
1	9197885	9199273	FGRAMPH1_01G06827	FGSG_09915	hypothetical protein	73.89	67.38	62.25	67.84	13.3	18.55	17.45	16.4333	5.50142e-14
1	9199576	9202207	FGRAMPH1_01G06829	FGSG_09916	cytochrome p450	6.07	5.12	5.28	5.49	2.42	2.29	1.76	2.15667	0.00164077
1	9204154	9209931	FGRAMPH1_01G06831	FGSG_09917	phospholipase d	17.5	12.63	18.48	16.2033	7.56	5.88	7.35	6.93	0.00120187
1	9227999	9230297	FGRAMPH1_01G06849	FGSG_09925	F-box TPR repeat pof3	9.26	9.35	8.66	9.09	1.65	2.15	2.04	1.94667	4.51783e-13
1	9230931	9232609	FGRAMPH1_01G06851	FGSG_09926	aminodeoxychorismate lyase	10.5	13.41	12.94	12.2833	25.97	22.89	27.73	25.53	4.12744e-13
1	9245597	9247409	FGRAMPH1_01G06861	FGSG_09931	mannosyl-oligosaccharide alpha- -mannosidase 1b	57.2	56.98	57.14	57.1067	22.55	21.19	24.71	22.8167	2.81385e-06
1	9259472	9260298	FGRAMPH1_01G06873	FGSG_09937	hypothetical protein	27.97	32.2	36.88	32.35	10.55	18.68	12.83	14.02	0.00991306
1	9263077	9267002	FGRAMPH1_01G06877	FGSG_09939	mediator of replication checkpoint 1	16.67	14.95	15.31	15.6433	2.72	3.53	3.59	3.28	2.33007e-18
1	9267648	9270108	FGRAMPH1_01G06879	FGSG_09940	inositol-3-phosphate synthase isozyme 2	1375.02	987.41	1302.86	1221.76	322.03	243.27	338.91	301.403	3.47953e-13
1	9274881	9278065	FGRAMPH1_01G06881	FGSG_09941	Paxillin 1	9.83	7.02	9.01	8.62	1.28	1.44	1.13	1.28333	1.99248e-17
1	9282219	9283607	FGRAMPH1_01G06885	FGSG_13671	unnamed protein product	12.39	15.79	11.26	13.1467	6.44	6.54	5.69	6.22333	0.0259895
1	9295408	9296692	FGRAMPH1_01G06891	FGSG_09944	puromycin n-acetyltransferase	14.18	19.54	17.11	16.9433	7.29	7.34	9.34	7.99	0.0333713
1	9309486	9310743	FGRAMPH1_01G06899	FGSG_09947	hypothetical protein	73.3	88.93	36.37	66.2	20	39.44	20.39	26.61	0.0183991
1	9317362	9318280	FGRAMPH1_01G06905	FGSG_09950	hypothetical protein	121.14	105.11	210.58	145.61	734.53	462.73	703.29	633.517	1.0419e-22
1	9324150	9324783	FGRAMPH1_01G06913	FGSG_09953	hypothetical protein	16.61	22.15	17.7	18.82	6.05	9.61	6.52	7.39333	0.00335566
1	9330823	9332082	FGRAMPH1_01G06917	FGSG_09955	phospholipase D1	1324.17	1335	1338.18	1332.45	570.75	429.56	495.54	498.617	2.20087e-07
1	9335708	9336536	FGRAMPH1_01G06921	FGSG_09957	beta- -n-acetylglucosaminyltransferase	21.51	25.48	20.28	22.4233	11.38	9.63	11.6	10.87	0.0297429
1	9339689	9342105	FGRAMPH1_01G06927	FGSG_09960	aldehyde dimeric nadp-preferring	40.62	33.95	33.02	35.8633	18.09	14.97	18.02	17.0267	0.00534713
1	9361360	9361894	FGRAMPH1_01G06947	FGSG_09968	non-classical export 2	83.75	80.74	80.42	81.6367	24.67	22.63	26.9	24.7333	1.93517e-10
1	9368422	9368869	FGRAMPH1_01G06949	FGSG_30152	hypothetical protein	4.81	5.99	5.87	5.55667	1.82	1.29	1.35	1.48667	0.00419343
1	9381723	9382255	FGRAMPH1_01G06959	FGSG_09972	hypothetical protein	1.34	0.4	0.44	0.726667	14.85	11.43	17.89	14.7233	2.95338e-21
1	9383195	9384088	FGRAMPH1_01G06961	FGSG_09973	tyrosine- phosphatase	0.72	0.33	0.85	0.633333	1.61	1.23	1.34	1.39333	0.00898787
1	9386444	9387865	FGRAMPH1_01G06965	FGSG_09975	related to carrier mitochondrial	24.09	34.26	17.07	25.14	6.6	10.36	5.75	7.57	6.40793e-05
1	9388133	9394727	FGRAMPH1_01G06967	FGSG_09976	hypothetical protein	40.96	24.69	33.08	32.91	16.24	12.89	14.25	14.46	0.00323863
1	9397782	9398199	FGRAMPH1_01G06969	FGSG_09977	hypothetical protein	17.76	27.1	11.5	18.7867	56.63	75.63	52.46	61.5733	2.67486e-14
1	9419227	9420674	FGRAMPH1_01G06989	FGSG_09985	transcription factor	6.09	6.69	8.54	7.10667	0.64	1.45	1.09	1.06	2.38949e-10
1	9466315	9466564	FGRAMPH1_01G07019	FGSG_13685	tubulin gamma chain	277.49	501.42	269.13	349.347	1969.56	2484.81	2188.4	2214.26	2.68698e-40
1	9467365	9469013	FGRAMPH1_01G07021	FGSG_09993	tubulin gamma chain	38.36	38.64	31.81	36.27	12.99	13.43	11.92	12.78	2.55075e-07
1	9488051	9488600	FGRAMPH1_01G07033	FGSG_09997	hypothetical protein	60.55	51.34	46.14	52.6767	17.36	19.09	17.39	17.9467	1.35696e-06
1	9498788	9499383	FGRAMPH1_01G07041	FGSG_10001	13 kDa ribonucleoprotein-associated protein	1096.6	1163.66	1441.71	1233.99	455.34	432.23	478.89	455.487	2.31105e-07
1	9509504	9511861	FGRAMPH1_01G07051	FGSG_10005	choline-phosphate cytidylyltransferase	313.61	261.27	272.7	282.527	130.38	138.49	123.23	130.7	0.000676414
1	9519907	9520105	FGRAMPH1_01G07057	FGSG_15570	unnamed protein product	2.58	2.05	2.57	2.4	4.87	5.02	4.97	4.95333	0.0227716
1	9546161	9548157	FGRAMPH1_01G07079	FGSG_10014	c6 transcription	1.91	2.05	2.37	2.11	0.56	0.36	0.27	0.396667	1.8265e-05
1	9559009	9563053	FGRAMPH1_01G07085	FGSG_10017	Forkhead box J2	10.67	8.04	11.69	10.1333	3.58	4.35	3.32	3.75	5.04507e-05
1	9564116	9565759	FGRAMPH1_01G07087	FGSG_10018	sulfate transporter	8.36	7.68	11.33	9.12333	2.75	3.89	3.61	3.41667	0.00141646
1	9575648	9579293	FGRAMPH1_01G07095	FGSG_10022	Sphingoid long-chain base transporter RSB1	1140.29	1303.74	1021.88	1155.3	287.02	227.97	248.18	254.39	3.46418e-21
1	9580410	9581941	FGRAMPH1_01G07097	FGSG_10023	hypothetical protein	0.84	1.02	1.9	1.25333	0.15	0.07	0.07	0.0966667	0.000117647
1	9585181	9586388	FGRAMPH1_01G07101	FGSG_10025	sorbose reductase SOU1	5.37	9.23	13.91	9.50333	30.36	19.57	26.81	25.58	4.19609e-10
1	9620055	9622390	FGRAMPH1_01G07121	FGSG_10032	HAT1-interacting factor 1	80.49	70.49	63.16	71.38	28.43	24.3	21.69	24.8067	2.20087e-07
1	9638158	9639149	FGRAMPH1_01G07137	FGSG_10039	carboxymuconolactone decarboxylase	26.26	36.59	33.29	32.0467	79.75	58.3	80.72	72.9233	1.03714e-14
1	9639715	9643652	FGRAMPH1_01G07139	FGSG_10040	FACT complex subunit spt16	76.7	50.46	69.52	65.56	25.71	20.9	23.37	23.3267	3.90532e-06
1	9646817	9651835	FGRAMPH1_01G07143	FGSG_10042	osomolarity two-component sensor histidine kinase sln1	15.71	9.65	16.53	13.9633	4.67	5.04	4.8	4.83667	2.69375e-05
1	9678194	9679154	FGRAMPH1_01G07161	FGSG_10050	mismatched base pair and cruciform dna recognition	345.05	495.41	164.04	334.833	1631.14	1708.11	1622.46	1653.9	1.21855e-21
1	9680251	9681498	FGRAMPH1_01G07163	FGSG_10051	period circadian	132.01	145.37	33.08	103.487	300.39	430.95	309.52	346.953	0.00104159
1	9704190	9704670	FGRAMPH1_01G07181	FGSG_10058	hypothetical protein	28.67	31.16	28.81	29.5467	6.8	15.69	11.93	11.4733	0.0106371
1	9713503	9717180	FGRAMPH1_01G07187	FGSG_10061	Ingression fic1	43.85	36.91	30.97	37.2433	21.79	16.32	16.61	18.24	0.0177646
1	9730274	9733671	FGRAMPH1_01G07201	FGSG_10066	casein kinase I isoform gamma-2	269.23	190.27	265.05	241.517	110.32	116.4	118.24	114.987	0.00575921
1	9733286	9733586	FGRAMPH1_01G07203	FGSG_13697	hypothetical protein	376.94	333.73	355.25	355.307	117.35	121.56	121.42	120.11	9.71405e-10
1	9754261	9754888	FGRAMPH1_01G07219	FGSG_10072	Cell cycle control cwf18	39.89	48.79	41.85	43.51	18.87	19.13	15.23	17.7433	0.000240177
1	9770067	9772372	FGRAMPH1_01G07233	FGSG_10080	delta-aminolevulinic acid dehydratase	73.73	60.98	109.75	81.4867	364.82	419.98	420.45	401.75	1.25515e-35
1	9774602	9776210	FGRAMPH1_01G07235	FGSG_10081	hard surface induced 3	0.15	0.12	0	0.09	1.54	1.57	1.34	1.48333	1.33747e-11
1	9796199	9796635	FGRAMPH1_01G07243	FGSG_30158	unnamed protein product	1.09	0.65	1.92	1.22	0	0	0	0	0.0333343
1	9800197	9801378	FGRAMPH1_01G07247	FGSG_10086	signal peptide	25.28	32.3	34.78	30.7867	158.26	130.67	137.25	142.06	2.56866e-46
1	9804311	9806584	FGRAMPH1_01G07251	FGSG_10088	related to DNA-damage repair DRT111 precursor	13.39	13.57	11.87	12.9433	6.24	6.12	6.68	6.34667	0.0188848
1	9819811	9822897	FGRAMPH1_01G07265	FGSG_13702	def1-coordinates repair and rna pol ii proteolysis in response to dna damage	1.84	1.66	2.23	1.91	0.55	0.66	0.55	0.586667	0.000393618
1	9835769	9835936	FGRAMPH1_01G07273	FGSG_30159	unnamed protein product	54.67	74	61.8	63.49	22.91	29.93	22.5	25.1133	0.00449628
1	9849001	9850761	FGRAMPH1_01G07279	FGSG_10098	benomyl methotrexate resistance	0.11	0.48	0.06	0.216667	1.01	0.47	0.43	0.636667	0.0120442
1	9853212	9854609	FGRAMPH1_01G07283	FGSG_10100	cell division control	83.78	83.95	84.82	84.1833	19.01	20.02	22.16	20.3967	4.7665e-18
1	9854748	9856206	FGRAMPH1_01G07285	FGSG_10101	hypothetical protein	3.86	2.48	4.51	3.61667	0.44	0.99	0.5	0.643333	1.60687e-05
1	9865403	9869246	FGRAMPH1_01G07293	FGSG_10105	hypothetical protein	39.31	35.57	31.1	35.3267	18.71	16.63	16.34	17.2267	0.00668716
1	9875067	9876957	FGRAMPH1_01G07303	FGSG_10108	hypothetical protein	3.41	4.73	5.37	4.50333	1.82	1.72	1.18	1.57333	0.00143124
1	9880251	9885400	FGRAMPH1_01G07309	FGSG_10111	anucleate primary sterigmata a	47.67	28.44	36.96	37.69	9.66	9.58	7.71	8.98333	5.54943e-12
1	9887482	9887944	FGRAMPH1_01G07313	FGSG_13705	hypothetical protein	0.1	0.29	0.44	0.276667	0.62	1.54	0.7	0.953333	0.0369317
1	9915957	9917719	FGRAMPH1_01G07331	FGSG_10118	ketol-acid reductoisomerase	1690.52	1204.63	1245.08	1380.08	401.42	174.07	316.95	297.48	3.7145e-10
1	9924457	9926875	FGRAMPH1_01G07339	FGSG_10122	replication factor a1	44.77	48.25	39.75	44.2567	21.09	17.66	20.48	19.7433	0.000483992
1	9928943	9930162	FGRAMPH1_01G07343	FGSG_10124	nadph2:quinone reductase	23.32	23.28	23.33	23.31	65.19	67.86	70.16	67.7367	1.40119e-32
1	9935001	9936458	FGRAMPH1_01G07345	FGSG_10125	clock-controlled 6	6345.79	4684.65	6469.62	5833.35	1381.5	1385.39	1302.45	1356.45	1.26141e-17
1	9940526	9941683	FGRAMPH1_01G07349	FGSG_10127	dna repair rev1	7.22	7.39	5.08	6.56333	1.13	1.77	1.5	1.46667	1.18589e-05
1	9954455	9957664	FGRAMPH1_01G07355	FGSG_10129	apses transcription factor	119.7	84.57	104.6	102.957	24.93	48.73	28.45	34.0367	3.73112e-05
1	9958161	9960258	FGRAMPH1_01G07357	FGSG_10130	kinetoplast-associated KAP	30.72	25.86	28.44	28.34	4.68	5.06	4.66	4.8	7.08446e-27
1	9962907	9963876	FGRAMPH1_01G07361	FGSG_10132	related to SRP40 Suppressor of mutant AC40 of RNA polymerase I and III	2580.17	2109.34	2355.94	2348.48	613.52	516.8	615.96	582.093	1.5008e-17
1	9967012	9967636	FGRAMPH1_01G07365	FGSG_10133	hypothetical protein	45.21	51.13	42.7	46.3467	20.72	13.6	18.34	17.5533	9.79413e-05
1	9968254	9968758	FGRAMPH1_01G07369	FGSG_10134	hypothetical protein	13.06	18.46	17.22	16.2467	2.95	5.29	3.4	3.88	2.65019e-06
1	9979828	9980787	FGRAMPH1_01G07373	FGSG_10137	u1 small nuclear ribonucleo c	110.04	97.48	101.35	102.957	43.34	65.19	36.02	48.1833	0.0179628
1	9985384	9987346	FGRAMPH1_01G07383	FGSG_10141	Kinetochore mis13	14.8	12.22	15.01	14.01	3.62	4.52	5.08	4.40667	8.74631e-07
1	9995745	9997397	FGRAMPH1_01G07387	FGSG_10143	Zinc CCHC retroviral- partial	1.44	1.15	1.39	1.32667	0.11	0.37	0.28	0.253333	0.00365491
1	10009488	10010889	FGRAMPH1_01G07399	FGSG_10149	hypothetical protein	10.72	11.83	8.97	10.5067	28.98	27.28	25.09	27.1167	1.89786e-19
1	10011213	10012584	FGRAMPH1_01G07401	FGSG_10150	pH-response regulator palI RIM9	194.82	220.38	133	182.733	1826.93	1472.93	1905.92	1735.26	1.77788e-68
1	10012622	10013755	FGRAMPH1_01G07403	FGSG_13708	caffeoyl- o-methyltransferase 2	23.27	47.25	19.38	29.9667	330.29	295.34	338.27	321.3	2.06624e-47
1	10023668	10025642	FGRAMPH1_01G07411	FGSG_10154	hypothetical protein	0.32	0.41	0.61	0.446667	0.02	0.05	0.02	0.03	0.00232839
1	10032460	10036430	FGRAMPH1_01G07419	FGSG_10158	dna repair and recombination rad52	23.33	20.36	21.48	21.7233	7.18	9.48	7.43	8.03	1.37174e-05
1	10040232	10043712	FGRAMPH1_01G07427	FGSG_13710	hypothetical protein	10.51	11.88	10.08	10.8233	2.8	2.71	3.07	2.86	3.74357e-11
1	10040258	10040423	FGRAMPH1_01G07429	FGSG_15580	unspecified product	12.75	17.88	17.43	16.02	4.35	4.85	8.15	5.78333	0.0475043
1	10047866	10049656	FGRAMPH1_01G07431	FGSG_10162	c2h2 finger	1.79	1.68	1.17	1.54667	0.24	0.2	0.18	0.206667	8.5984e-06
1	10053906	10055866	FGRAMPH1_01G07435	FGSG_10164	related to DUF124 domain	72.07	57.22	52.15	60.48	6.35	6.5	4.59	5.81333	6.62062e-39
1	10057067	10057250	FGRAMPH1_01G07437	FGSG_30163	unnamed protein product	12.24	14.88	12.13	13.0833	1.05	1.7	2.03	1.59333	1.11387e-05
1	10086202	10086766	FGRAMPH1_01G07451	FGSG_10171	hypothetical protein	1.3	0.64	0.54	0.826667	1.61	3.07	1.23	1.97	0.011659
1	10090006	10091165	FGRAMPH1_01G07455	FGSG_10173	hypothetical protein	1.99	1.71	2.4	2.03333	1.14	0.48	0.18	0.6	0.0465821
1	10091832	10097426	FGRAMPH1_01G07457	FGSG_10174	chd1-transcription factor	6.38	5.44	4.96	5.59333	2.21	1.73	2.07	2.00333	1.38102e-05
1	10100571	10102211	FGRAMPH1_01G07461	FGSG_10176	gpi anchored	29.68	24.78	21.38	25.28	9.19	5.36	7.11	7.22	2.38981e-07
1	10106669	10107945	FGRAMPH1_01G07467	FGSG_10179	multiprotein-bridging factor 1	565.06	576.26	675.01	605.443	1595.64	1754.9	1570.34	1640.29	3.93915e-31
1	10113182	10115136	FGRAMPH1_01G07477	FGSG_10183	cellobiose dehydrogenase	7	6.24	7.22	6.82	0.48	0.73	0.26	0.49	4.12031e-19
1	10116189	10117147	FGRAMPH1_01G07479	FGSG_10184	tat pathway signal sequence	1.32	2.73	1.93	1.99333	0.33	0.36	0.43	0.373333	0.00290924
1	10123144	10123962	FGRAMPH1_01G07485	FGSG_10186	RNA polymerase II transcriptional coactivator	91.56	131.79	94.26	105.87	32.15	29.61	34.52	32.0933	1.49824e-08
1	10145748	10151190	FGRAMPH1_01G07503	FGSG_10189	kinesin family member 1 13 14	7.63	6.54	7.55	7.24	4.07	3.05	3.28	3.46667	0.009015
1	10169983	10171666	FGRAMPH1_01G07521	FGSG_10197	unnamed protein product	12.72	16.88	13.13	14.2433	3.3	4.78	3.11	3.73	1.02608e-08
1	10174998	10178746	FGRAMPH1_01G07525	FGSG_10199	nuclear pore complex subunit Nup85	23.98	18.39	21.17	21.18	6.15	5.32	6.41	5.96	3.93013e-11
1	10182223	10183482	FGRAMPH1_01G07529	FGSG_10201	endonuclease iii	14.36	13.65	13.78	13.93	3.97	5.47	2.64	4.02667	5.25869e-06
1	10196584	10199204	FGRAMPH1_01G07539	FGSG_10205	adenosine deaminase	27.62	23.54	29.02	26.7267	7.47	8.36	7.99	7.94	2.55173e-10
1	10200072	10200561	FGRAMPH1_01G07541	FGSG_10206	hypothetical protein	299.33	347.58	349.2	332.037	3.82	5.54	4.36	4.57333	1.45757e-150
1	10200635	10202885	FGRAMPH1_01G07543	FGSG_10207	acyl- dehydrogenase	8.78	7.95	11.98	9.57	1.07	0.76	0.85	0.893333	2.53572e-24
1	10204970	10206313	FGRAMPH1_01G07547	FGSG_10209	capsule polysaccharide biosynthesis	26.87	28.86	29.12	28.2833	207.51	195.44	193.46	198.803	2.18543e-94
1	10212613	10213441	FGRAMPH1_01G07553	FGSG_10212	eliciting plant response	695.38	739.88	1221.04	885.433	3368.43	6326.79	3886.27	4527.16	2.64357e-26
1	10213800	10214704	FGRAMPH1_01G07555	FGSG_10213	hypothetical protein	0.34	0	0.44	0.26	1.14	1	0.52	0.886667	0.016506
1	10227168	10228420	FGRAMPH1_01G07571	FGSG_10220	phospholipid methyltransferase	6.57	13.59	9.35	9.83667	26.84	22.5	25	24.78	2.46711e-12
1	10228357	10231429	FGRAMPH1_01G07573	FGSG_10221	dna repair and recombination rad26	2.59	2.05	2.3	2.31333	0.86	0.85	0.8	0.836667	0.00148542
1	10249537	10254862	FGRAMPH1_01G07591	FGSG_10228	wee wee-unclassified kinase	11.84	8.44	11.81	10.6967	4.27	4.64	3.26	4.05667	0.000314889
1	10255087	10256614	FGRAMPH1_01G07593	FGSG_10229	fad dependent oxidoreductase	7.79	10.4	5.29	7.82667	22.94	15.84	19.6	19.46	9.88259e-12
1	10256197	10259047	FGRAMPH1_01G07595	FGSG_10230	hypothetical protein	9.35	10.98	10.76	10.3633	2.3	1.74	1.82	1.95333	5.5379e-15
1	10264928	10266870	FGRAMPH1_01G07603	FGSG_10233	hypothetical protein	15.15	14.37	15.7	15.0733	6.03	8.26	6.73	7.00667	0.00910784
1	10291596	10294392	FGRAMPH1_01G07627	FGSG_10242	pre-mrna-splicing factor prp1	18.84	15.05	17.25	17.0467	5.94	6.72	6.15	6.27	2.64681e-06
1	10313527	10313920	FGRAMPH1_01G07639	FGSG_15587	unnamed protein product	3.81	0.95	0.26	1.67333	19.96	27.53	20.03	22.5067	3.16535e-15
1	10315203	10318008	FGRAMPH1_01G07643	FGSG_10248	hypothetical protein	16.63	10.78	12.45	13.2867	5.72	5.83	5.17	5.57333	0.0014175
1	10332305	10334183	FGRAMPH1_01G07657	FGSG_10254	hypothetical protein	11.2	12.29	11.9	11.7967	2.12	2.54	2.99	2.55	3.11325e-07
1	10338064	10340927	FGRAMPH1_01G07661	FGSG_10257	phytanoyl- dioxygenase	99.82	133.93	67.72	100.49	45.29	42.87	46.6	44.92	0.00941121
1	10338419	10339529	FGRAMPH1_01G07663	FGSG_10256	proteasome subunit alpha type 6	16.27	13.45	17.05	15.59	6.65	7.48	7.43	7.18667	0.0100125
1	10349606	10351873	FGRAMPH1_01G07671	FGSG_10261	hypothetical protein	17.48	14.51	15.5	15.83	1.9	1.85	2.18	1.97667	1.71689e-29
1	10352358	10354078	FGRAMPH1_01G07673	FGSG_10262	ribosomal rna-processing 7	11.26	13.48	18.37	14.37	6.42	6.34	7.41	6.72333	0.0310346
1	10379448	10383423	FGRAMPH1_01G07691	FGSG_10269	ISWI chromatin remodeling complex ATPase ISW1	36.94	31.18	30.85	32.99	16.01	12.8	16.65	15.1533	0.00211272
1	10399895	10401752	FGRAMPH1_01G07705	FGSG_10275	beta-1%2C2-xylosyltransferase 1	23.47	20.77	23.61	22.6167	7.58	9.5	7.21	8.09667	2.30146e-06
1	10413904	10414728	FGRAMPH1_01G07711	FGSG_30170	unnamed protein product	0.74	1.39	1	1.04333	0.09	0.24	0	0.11	0.0310974
1	10415572	10417196	FGRAMPH1_01G07713	FGSG_30171	hypothetical protein	2.21	1.01	1.69	1.63667	0.27	0.25	0.26	0.26	0.0178475
1	10420571	10422361	FGRAMPH1_01G07715	FGSG_10280	Poly(A)+ RNA export protein	124.37	119.16	123.68	122.403	51.34	45.12	50.2	48.8867	1.63495e-06
1	10426835	10428291	FGRAMPH1_01G07723	FGSG_10282	glycosyltransferase family 8	34.31	44.03	33.43	37.2567	7.91	13.16	9.57	10.2133	2.11374e-08
1	10454886	10456761	FGRAMPH1_01G07745	FGSG_10290	a g-specific adenine glycosylase	5.9	4.91	5.14	5.31667	1.05	1.47	0.99	1.17	1.33016e-08
1	10457163	10459455	FGRAMPH1_01G07747	FGSG_10291	dna repair endonuclease sae2	15.18	13.34	14.28	14.2667	6.02	7.71	7.11	6.94667	0.0137996
1	10469279	10470610	FGRAMPH1_01G07757	FGSG_10296	peroxiredoxin q bcp	116.53	148.45	113.01	125.997	39.23	33.27	32.26	34.92	1.11042e-12
1	10481123	10481448	FGRAMPH1_01G07771	FGSG_15591	hypothetical protein	0.59	0.59	1.53	0.903333	3.73	4.04	7.22	4.99667	5.56451e-05
1	10491330	10493301	FGRAMPH1_01G07783	FGSG_10307	rna exonuclease 3	4.83	4.47	6.2	5.16667	2.24	2.46	2.49	2.39667	0.0303557
1	10498841	10500483	FGRAMPH1_01G07789	FGSG_10310	pantothenate transporter	1.17	1.57	1.75	1.49667	0.28	0.35	0.21	0.28	0.000493045
1	10500608	10501247	FGRAMPH1_01G07791	FGSG_10311	hypothetical protein	47.86	62.29	47	52.3833	17.96	23.08	18.17	19.7367	0.000143746
1	10503819	10506205	FGRAMPH1_01G07795	FGSG_10313	mitogen-activated protein kinase spm1	119.34	104.85	115.48	113.223	63.1	43.67	58.24	55.0033	0.00945892
1	10506509	10507688	FGRAMPH1_01G07797	FGSG_10314	hypothetical protein	8.36	5.25	6.38	6.66333	2.7	2.75	2.87	2.77333	0.0172776
1	10511388	10513054	FGRAMPH1_01G07803	FGSG_10316	hypothetical protein	70.81	56.9	38.06	55.2567	7.82	6.37	5.11	6.43333	7.56706e-22
1	10512836	10515145	FGRAMPH1_01G07805	FGSG_10317	major facilitator superfamily transporter	3.48	3.81	3.84	3.71	0.64	1.74	1.78	1.38667	0.0268766
1	10532696	10533959	FGRAMPH1_01G07825	FGSG_10326	hypothetical protein	5.2	5.47	4.65	5.10667	0.33	0.5	0.44	0.423333	6.19919e-14
1	10536138	10540417	FGRAMPH1_01G07827	FGSG_10327	chitin synthase 3	33.51	27.56	24.52	28.53	12.08	11.74	9.81	11.21	4.5064e-05
1	10554194	10554613	FGRAMPH1_01G07843	FGSG_30174	hypothetical protein	5.6	5.56	5.49	5.55	17.59	11.94	10.4	13.31	1.91162e-06
1	10566259	10568672	FGRAMPH1_01G07857	FGSG_10337	transcription factor	2.13	3.64	2.36	2.71	0.83	0.44	0.61	0.626667	2.88267e-05
1	10569196	10570058	FGRAMPH1_01G07859	FGSG_17346	Nodulation G	0.97	1.42	0.93	1.10667	2.38	1.95	3.22	2.51667	0.00095602
1	10572531	10573689	FGRAMPH1_01G07863	FGSG_10339	Gluconolactonase	6.02	8.32	4.09	6.14333	2.18	1.49	1.13	1.6	0.000265242
1	10573817	10576084	FGRAMPH1_01G07865	FGSG_10340	unnamed protein product	1.85	1.39	2.09	1.77667	0.45	0.39	0.5	0.446667	0.000514163
1	10578136	10578781	FGRAMPH1_01G07867	FGSG_10341	infection structure specific	23.54	19	29.18	23.9067	1.34	1.31	2.8	1.81667	1.74064e-21
1	10581675	10584012	FGRAMPH1_01G07871	FGSG_10343	tripeptidyl-peptidase 1 precursor	2.33	2.17	2.36	2.28667	0.42	0.29	0.25	0.32	5.29653e-08
1	10587701	10593957	FGRAMPH1_01G07875	FGSG_13744	transcription factor	8.29	6	8.06	7.45	2.51	2.45	2.67	2.54333	2.47048e-06
1	10610868	10611640	FGRAMPH1_01G07889	FGSG_10350	egg shell	0.26	0.38	0.78	0.473333	0.94	2.44	1.17	1.51667	0.00268253
1	10623667	10627399	FGRAMPH1_01G07897	FGSG_10353	inhibitory regulator bud2 cla2	5.84	4.62	5.14	5.2	2.41	2.76	1.76	2.31	0.00931741
1	10648630	10651084	FGRAMPH1_01G07909	FGSG_13747	major facilitator superfamily transporter	222.04	140.53	210.12	190.897	10.38	9.54	10.18	10.0333	3.00369e-69
1	10659867	10663013	FGRAMPH1_01G07917	FGSG_10361	actin polymerization	20.12	16.2	15.6	17.3067	6.99	6.32	7.76	7.02333	0.000222491
1	10667454	10668699	FGRAMPH1_01G07923	FGSG_10364	c6 finger	4.14	4.71	5.2	4.68333	11.99	15.25	13.7	13.6467	8.42879e-19
1	10682415	10683162	FGRAMPH1_01G07939	FGSG_10372	hypothetical protein	1.9	2.49	1.69	2.02667	9.43	12.25	7.94	9.87333	7.16103e-18
1	10689561	10693370	FGRAMPH1_01G07945	FGSG_10375	neutral amino acid permease	44.72	40.64	35.01	40.1233	18.56	12.83	17.45	16.28	0.000272224
1	10701225	10703286	FGRAMPH1_01G07953	FGSG_10379	dihydrofolate synthetase fol3	35.85	38.29	45.15	39.7633	16.34	20.56	19.88	18.9267	0.0049092
1	10703732	10705864	FGRAMPH1_01G07955	FGSG_10380	hypothetical protein	30.98	26.45	29.68	29.0367	8.6	10.8	11.74	10.38	5.41233e-06
1	10708127	10713873	FGRAMPH1_01G07959	FGSG_10381	ste ste11 cdc15 kinase	7.83	7.51	7.57	7.63667	2.65	3.88	2.3	2.94333	0.000319422
1	10719965	10721627	FGRAMPH1_01G07965	FGSG_10382	hypothetical protein	123.81	86.48	116.95	109.08	34.99	39.15	40.27	38.1367	7.2894e-07
1	10725233	10726163	FGRAMPH1_01G07967	FGSG_10383	hypothetical protein	442.32	487.13	329.73	419.727	11.79	31.43	16.39	19.87	1.53657e-40
1	10732466	10735263	FGRAMPH1_01G07971	FGSG_10384	Cell division cycle-related res2 pct1	31.25	24.33	26.33	27.3033	9.35	8.5	7.7	8.51667	6.00443e-09
1	10735382	10737407	FGRAMPH1_01G07973	FGSG_10385	alpha-centractin	72.53	72.11	69.84	71.4933	23.51	22.42	22.91	22.9467	3.01572e-11
1	10737761	10738178	FGRAMPH1_01G07975	FGSG_10386	hypothetical protein FPSE_07398	1.64	1.85	5.2	2.89667	0.34	0.43	0.78	0.516667	0.0176765
1	10740451	10742724	FGRAMPH1_01G07977	FGSG_10387	mannan endo- -alpha-mannosidase	161.83	155.15	169.51	162.163	74.33	84.29	76.04	78.22	0.00149326
1	10751794	10752085	FGRAMPH1_01G07983	FGSG_15598	hypothetical protein	0.79	1.09	1.04	0.973333	4.77	3.36	4.46	4.19667	5.91755e-05
1	10757519	10758602	FGRAMPH1_01G07987	FGSG_10392	oxidoreductase containing	3.23	3.57	3.51	3.43667	1.02	0.6	1.25	0.956667	0.00329089
1	10754400	10757436	FGRAMPH1_01G07989	FGSG_10391	Pre-mRNA-splicing factor ATP-dependent RNA helicase cdc28	7.83	6.61	7.99	7.47667	1.92	2.79	1.89	2.2	2.8205e-07
1	10769482	10770681	FGRAMPH1_01G07999	FGSG_10397	longiborneol synthase	0	0	0	0	696.67	511.69	638.09	615.483	1.33274e-42
1	10773703	10774660	FGRAMPH1_01G08003	FGSG_10399	hypothetical protein	0.81	1.23	1.16	1.06667	0	0.28	0	0.0933333	0.00468388
1	10776462	10777582	FGRAMPH1_01G08007	FGSG_10401	hypothetical protein	1.79	1.74	1.84	1.79	5.37	5.18	4.11	4.88667	8.52742e-10
1	10780702	10784266	FGRAMPH1_01G08011	FGSG_10402	Transcriptional regulatory RXT3	11.11	6.6	11.02	9.57667	3.09	2.74	3.34	3.05667	8.08504e-06
1	10830053	10832251	FGRAMPH1_01G08059	FGSG_10418	golgi mannosyltransferase complex subunit	221.68	180.18	208.14	203.333	51.12	52.03	57.67	53.6067	1.99879e-15
1	10843027	10844631	FGRAMPH1_01G08071	FGSG_10424	diphosphomevalonate decarboxylase	51.42	41	52	48.14	471.22	344.8	432.38	416.133	1.68488e-77
1	10861782	10863116	FGRAMPH1_01G08089	FGSG_10430	unnamed protein product	8.56	7.91	8.32	8.26333	21.21	31.86	23.75	25.6067	1.25317e-19
1	10871353	10872037	FGRAMPH1_01G08097	FGSG_10434	hypothetical protein	0.47	0.4	0.44	0.436667	10.08	6.3	10.98	9.12	1.22656e-25
1	10889987	10890911	FGRAMPH1_01G08109	FGSG_13759	unnamed protein product	0.25	0.49	0.27	0.336667	0	0	0	0	0.0151579
1	10892954	10893602	FGRAMPH1_01G08113	FGSG_30182	unnamed protein product	1.62	2.25	1.67	1.84667	0.45	0	0.22	0.223333	0.0158788
1	10895553	10895830	FGRAMPH1_01G08117	FGSG_10443	hypothetical protein	27.57	33.15	46.75	35.8233	0.7	0	0.45	0.383333	6.15803e-16
1	10896519	10897555	FGRAMPH1_01G08119	FGSG_10444	L-lactate dehydrogenase	3.05	1.76	6.29	3.7	0.41	0.43	0.05	0.296667	1.83847e-06
1	10917203	10918792	FGRAMPH1_01G08139	FGSG_10451	benzoate 4-monooxygenase	2.46	2.68	3.37	2.83667	0.65	0.95	0.69	0.763333	0.000383382
1	10924349	10925138	FGRAMPH1_01G08143	FGSG_10453	carbonic anhydrase	1.28	1.41	3.83	2.17333	25.25	47.11	25.15	32.5033	1.37562e-32
1	10956259	10958680	FGRAMPH1_01G08169	FGSG_10466	manganese transporter	21.47	26.58	27.56	25.2033	7.92	11.79	9.72	9.81	0.000124148
1	10969134	10972670	FGRAMPH1_01G08179	FGSG_10471	helicase transcription factor	0.87	0.75	1.54	1.05333	0.34	0.26	0.45	0.35	0.0236706
1	10982333	10984337	FGRAMPH1_01G08189	FGSG_10475	unnamed protein product	0.32	0.36	0.3	0.326667	0.02	0	0	0.00666667	0.00236607
1	11002908	11004063	FGRAMPH1_01G08207	FGSG_10481	mediator complex subunit med18	21.32	27.35	19.87	22.8467	5.4	5.27	3.79	4.82	6.74751e-12
1	11004484	11006224	FGRAMPH1_01G08209	FGSG_10482	bifunctional polynucleotide phosphatase kinase	27.79	23.98	30.77	27.5133	12.35	12.5	11.91	12.2533	0.00117991
1	11007341	11009399	FGRAMPH1_01G08211	FGSG_10483	quinate permease	9.39	6.13	9.43	8.31667	0	0.05	0.08	0.0433333	3.55815e-22
1	11039354	11042500	FGRAMPH1_01G08235	FGSG_10491	unnamed protein product	9.24	7.18	7.05	7.82333	1.56	1.17	1.43	1.38667	7.10314e-16
1	11052671	11054555	FGRAMPH1_01G08247	FGSG_10496	hypothetical protein	107.69	160.49	94.71	120.963	349.51	387.86	379.37	372.247	5.72532e-23
1	11053913	11054843	FGRAMPH1_01G08249	FGSG_10497	metallo-beta-lactamase family partial	25.91	42.02	20.35	29.4267	77.41	78.86	77.44	77.9033	1.53463e-14
1	11055100	11057303	FGRAMPH1_01G08251	FGSG_10498	hypothetical protein	15.13	23.97	7.81	15.6367	33.56	37.8	33.56	34.9733	8.35182e-08
1	11075772	11079979	FGRAMPH1_01G08265	FGSG_10502	unnamed protein product	4.58	3.13	4.73	4.14667	0.35	0.66	0.38	0.463333	3.29724e-17
1	11081177	11085583	FGRAMPH1_01G08267	FGSG_13776	unnamed protein product	29.84	21.09	27.01	25.98	11.04	16.76	10.97	12.9233	0.0442752
1	11091989	11093478	FGRAMPH1_01G08277	FGSG_10506	transporter mch4	2.43	2.11	1.93	2.15667	9.79	9.08	9.27	9.38	7.67065e-26
1	11111263	11112153	FGRAMPH1_01G08295	FGSG_10513	LITAF-like zinc finger domain-containing	377.32	464.54	386.36	409.407	1231.85	1150.2	1083.39	1155.15	8.29393e-33
1	11112309	11114113	FGRAMPH1_01G08297	FGSG_10514	negative regulator of dna transposition	23.96	22.04	20.94	22.3133	5.92	7.22	7.53	6.89	1.11669e-08
1	11119200	11121496	FGRAMPH1_01G08303	FGSG_10516	tyrosine- phosphatase yvh1	12.32	15.05	13.86	13.7433	6.41	7.29	6.32	6.67333	0.0226349
1	11145147	11146216	FGRAMPH1_01G08319	FGSG_10521	retinol dehydrogenase 11	0.76	0.58	0.65	0.663333	8.19	12.36	8.89	9.81333	9.85106e-36
1	11147254	11147666	FGRAMPH1_01G08321	FGSG_15613	unnamed protein product	0	0.36	0	0.12	7.31	5.17	1.68	4.72	1.06897e-05
1	11147791	11151585	FGRAMPH1_01G08323	FGSG_10522	oligopeptide transporter 2	38.88	28.72	39.43	35.6767	75.6	78.6	86.26	80.1533	1.79622e-17
1	11151785	11159339	FGRAMPH1_01G08325	FGSG_10523	hc-toxin synthetase	1.16	0.68	0.72	0.853333	0.2	0.15	0.19	0.18	2.52674e-06
1	11169061	11171428	FGRAMPH1_01G08333	FGSG_10526	tuftelin-interacting 11	16.44	13.67	16.27	15.46	6.54	6.49	5.89	6.30667	9.80892e-05
1	11173539	11177316	FGRAMPH1_01G08337	FGSG_10528	Spindle pole body component alp14	46.16	30.5	35.69	37.45	12.2	9.43	10.77	10.8	3.99853e-09
1	11177350	11179330	FGRAMPH1_01G08339	FGSG_10529	mnn4-regulates the mannosylphosphorylation	36.9	45.97	17.33	33.4	60.79	95.28	71.64	75.9033	3.52301e-08
1	11195828	11198389	FGRAMPH1_01G08345	FGSG_10532	related to ahmp1	37.34	29.63	26.25	31.0733	104.98	55.41	90.05	83.48	1.50734e-14
1	11200265	11202289	FGRAMPH1_01G08347	FGSG_10533	hypothetical protein	1.86	1.65	2	1.83667	7.71	4.99	6.72	6.47333	1.11037e-17
1	11202988	11204356	FGRAMPH1_01G08349	FGSG_10534	ornithine aminotransferase	0.87	1.36	1.07	1.1	9.24	7.79	7.45	8.16	2.91332e-32
1	11213252	11215465	FGRAMPH1_01G08361	FGSG_10540	hypothetical protein	0.7	0.62	0.43	0.583333	0.16	0	0.05	0.07	0.0077248
1	11226326	11227022	FGRAMPH1_01G08373	FGSG_10543	hypothetical protein	16.43	20.87	17.91	18.4033	7.23	8.17	5.53	6.97667	0.000723199
1	11257056	11258070	FGRAMPH1_01G08377	FGSG_10545	EF-hand calcium-binding domain	2.81	3.92	1.91	2.88	0.25	0.17	0	0.14	1.24506e-06
1	11260327	11263903	FGRAMPH1_01G08381	FGSG_10547	unnamed protein product	0.23	0.5	0.36	0.363333	0.01	0	0.07	0.0266667	0.000945091
1	11266100	11273705	FGRAMPH1_01G08383	FGSG_10548	polyketide synthase	0.41	0.26	0.36	0.343333	0.05	0	0.03	0.0266667	1.40128e-06
1	11273596	11275332	FGRAMPH1_01G08385	FGSG_10549	hypothetical protein	6316.84	7016.28	6916	6749.71	705.81	917.78	733.55	785.713	3.64419e-51
1	11279901	11281147	FGRAMPH1_01G08391	FGSG_10552	hypothetical protein FOIG_04633	1.47	1.54	1.66	1.55667	0.45	0.49	0.59	0.51	0.0415774
1	11301555	11303248	FGRAMPH1_01G08413	FGSG_10560	hypothetical protein	2.9	6.84	1.27	3.67	0.25	0.41	0.98	0.546667	0.00126365
1	11308889	11309750	FGRAMPH1_01G08417	FGSG_10562	hypothetical protein	15.3	12.23	12.07	13.2	0.61	0.26	0.38	0.416667	1.82471e-27
1	11334587	11335530	FGRAMPH1_01G08427	FGSG_10567	hard-surface inducible	4.05	5.65	2.24	3.98	0.91	1.12	1.17	1.06667	0.0208499
1	11340281	11344415	FGRAMPH1_01G08431	FGSG_10569	hypothetical protein	0.45	0.38	0.38	0.403333	0.06	0.01	0	0.0233333	0.000143618
1	11349155	11351820	FGRAMPH1_01G08437	FGSG_10572	unnamed protein product	0.99	1.11	0.28	0.793333	0	0	0	0	4.83387e-07
1	11352921	11357107	FGRAMPH1_01G08439	FGSG_10573	hypothetical protein	0.44	0.65	0.23	0.44	0	0.05	0.01	0.02	0.000119675
1	11364954	11366166	FGRAMPH1_01G08447	FGSG_10576	hypothetical protein	3.21	4.87	2.75	3.61	8.26	8.14	7.95	8.11667	1.97274e-09
1	11399152	11401444	FGRAMPH1_01G08475	FGSG_10588	hypothetical protein	3.57	3.27	4.62	3.82	1.22	0.85	1.32	1.13	6.99099e-05
1	11408362	11409393	FGRAMPH1_01G08483	FGSG_10592	small secreted	8.16	10.96	6.22	8.44667	1.89	3.03	1.22	2.04667	0.00164653
1	11412988	11414201	FGRAMPH1_01G08489	FGSG_10595	alkaline protease (oryzin)	1.1	1.45	0.7	1.08333	0.21	0	0.04	0.0833333	0.00073063
1	11420802	11421402	FGRAMPH1_01G08497	FGSG_10598	hypothetical protein	207.75	245.23	230.52	227.833	58.83	46.71	52.68	52.74	1.68573e-19
1	11422689	11424333	FGRAMPH1_01G08499	FGSG_10599	exoenzymes regulatory aepA	0.7	0.41	0.77	0.626667	2.16	2.24	1.75	2.05	4.69392e-08
1	11434305	11434782	FGRAMPH1_01G08507	FGSG_10603	hypothetical protein	1836.85	2438.79	2167.39	2147.68	452.97	408.71	492.88	451.52	5.49268e-23
1	11435473	11436037	FGRAMPH1_01G08509	FGSG_13795	hypothetical protein	0.81	2.9	0.72	1.47667	0.42	0.08	0.16	0.22	0.0356003
1	11441904	11443104	FGRAMPH1_01G08515	FGSG_10606	cytochrome c peroxidase	0.05	0.27	0.1	0.14	1.25	1.74	1.35	1.44667	2.33388e-07
1	11448011	11449604	FGRAMPH1_01G08519	FGSG_10608	short-chain dehydrogenase reductase family	80.97	117.17	85.79	94.6433	22.97	23.08	26.43	24.16	4.47621e-13
1	11449936	11452246	FGRAMPH1_01G08521	FGSG_10609	fad linked oxidase	11.68	14.81	15.04	13.8433	1.96	2.23	1.66	1.95	1.69975e-21
1	11452866	11454660	FGRAMPH1_01G08523	FGSG_13796	cytochrome p450	3.63	5.85	4.47	4.65	0.03	0	0.11	0.0466667	6.3122e-17
1	11454991	11456820	FGRAMPH1_01G08525	FGSG_13797	cytochrome p450	6.19	7.95	6.1	6.74667	0.06	0.13	0	0.0633333	5.55484e-23
1	11457326	11459036	FGRAMPH1_01G08527	FGSG_10611	fad linked oxidase	8.38	11.38	10.08	9.94667	0.49	0.58	0.76	0.61	6.85791e-29
1	11459705	11461155	FGRAMPH1_01G08529	FGSG_10612	FAD-binding partial	4.06	5.72	3.78	4.52	0.32	0.03	0	0.116667	0.000134829
1	11461686	11462700	FGRAMPH1_01G08531	FGSG_10613	4-hydroxybenzoate polyprenyl transferase	7.13	8.59	4.38	6.7	0	0.09	0	0.03	1.13248e-10
1	11463577	11464480	FGRAMPH1_01G08533	FGSG_10614	4-hydroxybenzoate polyprenyl transferase	2.13	5.38	2	3.17	0	0.06	0	0.02	2.07007e-06
1	11466109	11468962	FGRAMPH1_01G08535	FGSG_10615	glycoside hydrolase family 3	0.26	0.53	0.26	0.35	1.53	2.17	1.58	1.76	2.0729e-12
1	11475231	11478540	FGRAMPH1_01G08539	FGSG_10617	hypothetical protein	0.61	0.47	0.53	0.536667	106.79	148	127.1	127.297	3.59849e-275
1	11481138	11483453	FGRAMPH1_01G08543	FGSG_10619	chitin synthase class IV	0.08	0.06	0.33	0.156667	0.02	0	0	0.00666667	0.0447253
1	11486407	11487773	FGRAMPH1_01G08549	FGSG_10620	unnamed protein product	0.64	0.34	0.62	0.533333	0	0	0.19	0.0633333	0.0422504
1	11492435	11493738	FGRAMPH1_01G08555	FGSG_10623	hypothetical protein	12.32	25.47	8.41	15.4	2.93	1.85	0.77	1.85	7.53685e-07
1	11514850	11516695	FGRAMPH1_01G08575	FGSG_10630	unnamed protein product	11.98	15.13	12.38	13.1633	1.89	1.18	1.51	1.52667	7.70519e-22
1	11518319	11520028	FGRAMPH1_01G08577	FGSG_10631	6-hydroxy-d-nicotine oxidase	0	0	0.13	0.0433333	0.51	0.18	0.43	0.373333	0.0036263
1	11521037	11526451	FGRAMPH1_01G08579	FGSG_10632	unnamed protein product	4.27	4.22	3.59	4.02667	2.21	1.8	1.61	1.87333	0.0106356
1	11541779	11543009	FGRAMPH1_01G08593	FGSG_10638	cupin domain-containing	0.53	0.83	0.63	0.663333	3.12	1.87	2.49	2.49333	1.58909e-07
1	11549472	11550131	FGRAMPH1_01G08601	FGSG_10642	hypothetical protein	0.26	0.26	0.57	0.363333	1.89	1	1.83	1.57333	0.00771481
1	11586473	11587355	FGRAMPH1_01G08635	FGSG_10657	unnamed protein product	9.64	10.45	9.33	9.80667	0.27	0	0	0.09	6.91474e-18
1	11591487	11592603	FGRAMPH1_01G08641	FGSG_10659	L-asparaginase 3	13.03	18.79	13.88	15.2333	4.85	4.82	4.65	4.77333	2.03358e-06
1	11601288	11601752	FGRAMPH1_01G08651	FGSG_10663	phosphotransferase family	0.11	0.55	1.1	0.586667	0	0	0	0	0.0492595
1	11615885	11616689	FGRAMPH1_01G08665	FGSG_10670	acetylxylan esterase 2 precursor	0	0	0	0	10.02	8.27	7.89	8.72667	3.06817e-15
1	11618469	11619326	FGRAMPH1_01G08669	FGSG_10672	3-oxoacyl-[acyl-carrier ] reductase	0.24	0.3	0.07	0.203333	3.31	2.48	1.48	2.42333	9.34738e-09
1	11624229	11625560	FGRAMPH1_01G08675	FGSG_10675	six-bladed beta-propeller	1.95	3.43	4.18	3.18667	154.19	85.23	149.08	129.5	1.66663e-97
1	11629871	11632631	FGRAMPH1_01G08679	FGSG_10677	membrane primary amine oxidase	236.49	260.52	226.67	241.227	552.07	553.09	610.21	571.79	5.42962e-27
1	11634071	11636507	FGRAMPH1_01G08681	FGSG_10678	related to IQ calmodulin-binding motif	2.24	3.16	1.38	2.26	86.81	84.51	92.4	87.9067	3.46654e-126
1	11639322	11640363	FGRAMPH1_01G08685	FGSG_10680	alcohol dehydrogenase	0	0	0	0	0.18	0.21	0.36	0.25	0.00327552
1	11649531	11651541	FGRAMPH1_01G08695	FGSG_10684	positive regulator of purine utilization	0.2	0.15	0.14	0.163333	1.51	1.33	1.59	1.47667	6.24368e-13
1	11704848	11709715	FGRAMPH1_01G08743	FGSG_10706	ATP-dependent permease PDR12	0.06	0.07	0.15	0.0933333	0.36	0.34	0.37	0.356667	4.28306e-05
1	11723048	11724285	FGRAMPH1_01G08759	FGSG_10712	Alkaline protease 1	0.54	0.15	0.51	0.4	0	0	0	0	0.00232358
1	11739618	11741206	FGRAMPH1_01G08777	FGSG_13821	unnamed protein product	2.36	2.21	3.93	2.83333	0.38	0.78	0.57	0.576667	0.000104724
2	25789	30813	FGRAMPH1_01G08789	FGSG_13472	unnamed protein product	7.54	8.69	8.93	8.38667	1.91	1.31	1.37	1.53	3.07878e-19
2	33504	36872	FGRAMPH1_01G08791	FGSG_13470	peptide transporter PTR2	0.55	0.89	0.4	0.613333	21.12	14.57	20.07	18.5867	3.87615e-88
2	38031	38400	FGRAMPH1_01G08793	FGSG_07972	hypothetical protein	0	0.25	0.14	0.13	12.07	13.12	12.81	12.6667	1.33034e-14
2	62546	64035	FGRAMPH1_01G08819	FGSG_07982	unnamed protein product	0.1	0.1	0	0.0666667	2.31	1.43	1.91	1.88333	9.18014e-13
2	85110	85987	FGRAMPH1_01G08835	FGSG_07986	unnamed protein product	0	0	0	0	0.23	2.05	0.56	0.946667	7.09092e-06
2	89233	89773	FGRAMPH1_01G08839	FGSG_07988	unspecified product	26.5	31.6	36.82	31.64	696.73	906.32	686.4	763.15	3.25489e-148
2	94792	95651	FGRAMPH1_01G08843	FGSG_13465	C6 transcription factor	0	0.09	0	0.03	1.58	1.12	1.17	1.29	0.000106379
2	96792	97065	FGRAMPH1_01G08845	FGSG_13464	hypothetical protein	23.45	36.91	20.89	27.0833	228.08	234.46	227.14	229.893	2.58814e-57
2	107837	109346	FGRAMPH1_01G08853	FGSG_07992	unnamed protein product	6.06	7.73	3.64	5.81	2.73	1.97	2.76	2.48667	0.0393188
2	113777	114317	FGRAMPH1_01G08859	FGSG_13462	hypothetical protein	1.44	1.76	0.19	1.13	0	0	0.26	0.0866667	0.0295306
2	115504	117414	FGRAMPH1_01G08861	FGSG_30202	integral membrane	15.29	20.91	19.96	18.72	5.41	12.3	6.48	8.06333	0.0282517
2	118007	119817	FGRAMPH1_01G08863	FGSG_07995	unnamed protein product	9.03	8.4	9.97	9.13333	3.9	2.96	3.74	3.53333	0.00109896
2	123773	125289	FGRAMPH1_01G08867	FGSG_07997	hypothetical protein	3.35	2.55	4.1	3.33333	0	0	0	0	3.83483e-11
2	133137	134544	FGRAMPH1_01G08877	FGSG_08002	hypothetical protein	0	0.03	0.07	0.0333333	0.31	0.35	0.13	0.263333	0.0143995
2	144015	144995	FGRAMPH1_01G08887	FGSG_08006	hypothetical protein	2.28	2.31	1.75	2.11333	0	0	0	0	6.6176e-08
2	145516	146755	FGRAMPH1_01G08889	FGSG_08007	hypothetical protein	0	0.22	0.05	0.09	5.46	5.37	5.51	5.44667	1.18485e-20
2	146823	147531	FGRAMPH1_01G08891	FGSG_17118	hypothetical protein	15.24	23.51	18.18	18.9767	6.7	6.61	5.56	6.29	0.000125642
2	159759	160048	FGRAMPH1_01G08905	FGSG_15461	unnamed protein product	2.57	4.13	1.09	2.59667	10.78	16.15	10.83	12.5867	1.8165e-08
2	173020	175069	FGRAMPH1_01G08913	FGSG_08014	myo-inositol transport ITR1	3.3	2.98	0.68	2.32	0.13	0.07	0.05	0.0833333	1.76709e-09
2	181765	182662	FGRAMPH1_01G08921	FGSG_08017	related to 2%2C4-dihydroxyhept-2-ene-1%2C7-dioic acid aldolase	0	0	0	0	0.64	0.05	0.15	0.28	0.00704767
2	190542	191538	FGRAMPH1_01G08929	FGSG_08020	unnamed protein product	0.1	0.1	0.11	0.103333	1.92	1.97	1.5	1.79667	4.23438e-09
2	197893	199615	FGRAMPH1_01G08935	FGSG_08023	isotrichodermin c-15 hydroxylase	1.12	1.62	1.14	1.29333	84.18	53.54	74.45	70.7233	8.53262e-137
2	200999	202011	FGRAMPH1_01G08937	FGSG_08024	bacterial leucyl aminopeptidase	0.15	0.55	0.56	0.42	4.76	3.58	2.97	3.77	1.57438e-13
2	219946	221766	FGRAMPH1_01G08955	FGSG_13450	isoamyl alcohol	1.5	1.43	1.2	1.37667	5.11	7.14	4.89	5.71333	3.33446e-19
2	228190	228804	FGRAMPH1_01G08961	FGSG_13449	hypothetical protein	0.09	0.34	0.38	0.27	10.07	10.6	9.74	10.1367	7.51197e-23
2	239794	242041	FGRAMPH1_01G08975	FGSG_08038	nitrate assimilation regulatory nira	0.36	0.06	0.14	0.186667	0.69	0.39	0.61	0.563333	0.00364007
2	260377	261829	FGRAMPH1_01G08995	FGSG_08048	transcription factor	0.52	0.19	0.4	0.37	0	0	0	0	0.0012798
2	262952	263573	FGRAMPH1_01G08997	FGSG_08049	hypothetical protein	0	0.24	0.62	0.286667	5.97	3.43	5.85	5.08333	6.987e-13
2	270705	272978	FGRAMPH1_01G09005	FGSG_08053	arylsulfatase	0.22	0.22	0.05	0.163333	0.61	0.4	0.67	0.56	0.0016033
2	286911	287594	FGRAMPH1_01G09019	FGSG_08059	papain-like cysteine prorease	92.04	118.62	64.88	91.8467	34.12	46.05	34.21	38.1267	0.00328603
2	288363	290628	FGRAMPH1_01G09021	FGSG_08060	unnamed protein product	0.57	1.02	0.42	0.67	0.02	0.22	0.14	0.126667	0.0135873
2	299861	301124	FGRAMPH1_01G09033	FGSG_08066	alcohol dehydrogenase 2	0.26	0.77	0.43	0.486667	0.73	1.77	0.61	1.03667	0.0266707
2	326754	328230	FGRAMPH1_01G09063	FGSG_08077	nadh-dependent flavin oxidoreductase	316.81	319.34	349.61	328.587	5145.91	4721.79	4949.62	4939.11	1.10634e-178
2	328726	330810	FGRAMPH1_01G09065	FGSG_08078	hypothetical protein	74.37	80.04	83.15	79.1867	900.71	791.48	933.4	875.197	7.19657e-133
2	331320	332948	FGRAMPH1_01G09067	FGSG_08079	benzoate 4-monooxygenase	5.44	5.96	13.46	8.28667	1338.12	1206.17	1374.63	1306.31	2.7824e-175
2	333791	335039	FGRAMPH1_01G09069	FGSG_08080	transcription factor	6.16	8.07	4.25	6.16	74.34	65.1	74.79	71.41	6.41025e-70
2	337545	338655	FGRAMPH1_01G09071	FGSG_08081	2og-fe oxygenase family	109.03	77.91	112.89	99.9433	12793.4	10440.8	12337.9	11857.4	0
2	339571	340170	FGRAMPH1_01G09073	FGSG_08082	gnat family n-	15.24	22.52	28.63	22.13	4400.54	3288.78	3545.48	3744.93	4.57909e-273
2	340797	342413	FGRAMPH1_01G09075	FGSG_08083	glutamate decarboxylase	12.23	10.98	15.88	13.03	2070.52	1446.8	1947.19	1821.5	2.93252e-295
2	343285	344718	FGRAMPH1_01G09077	FGSG_08084	major facilitator superfamily transporter	0.34	0.44	0.88	0.553333	115.91	122.57	116	118.16	3.91663e-184
2	345533	346031	FGRAMPH1_01G09079	FGSG_08085	myroilysin precursor	0.1	0.1	0.22	0.14	1.92	0.59	0.82	1.11	0.00408536
2	346401	348073	FGRAMPH1_01G09081	FGSG_13445	benzoate 4-monooxygenase	0	0.15	0.07	0.0733333	0.57	0.29	0.3	0.386667	0.00555901
2	348666	350600	FGRAMPH1_01G09083	FGSG_13444	related to allantoate transporter	3.01	3.17	3.32	3.16667	0.68	1.24	0.66	0.86	0.00023383
2	354017	354581	FGRAMPH1_01G09089	FGSG_13442	hypothetical protein	4.13	7.08	2.95	4.72	13.25	17.48	10.85	13.86	3.88804e-09
2	360398	362316	FGRAMPH1_01G09101	FGSG_08093	major facilitator	1.08	1	0.51	0.863333	0	0	0	0	6.53458e-07
2	362632	363733	FGRAMPH1_01G09103	FGSG_08094	hypothetical protein	4.08	5.22	3.38	4.22667	0.28	0.1	0	0.126667	2.00906e-10
2	370011	377675	FGRAMPH1_01G09109	FGSG_08097	Heterokaryon incompatibility OR allele	0.06	0.04	0.13	0.0766667	0.54	0.15	0.34	0.343333	8.42535e-06
2	385891	387800	FGRAMPH1_01G09117	FGSG_08101	hypothetical protein	5.66	4.33	7	5.66333	0.48	0.49	0.75	0.573333	6.05988e-16
2	389865	393036	FGRAMPH1_01G09119	FGSG_08102	hypothetical protein FPSE_07509	3.28	3.35	5.1	3.91	0.38	0.17	0.22	0.256667	1.95064e-20
2	393082	394027	FGRAMPH1_01G09121	FGSG_08103	hypothetical protein	15.68	17.39	16.87	16.6467	6.23	4.94	5.35	5.50667	3.36421e-06
2	411374	413180	FGRAMPH1_01G09135	FGSG_08109	unnamed protein product	0.28	0.45	0.59	0.44	2.25	1.43	2.05	1.91	8.83035e-10
2	422014	427436	FGRAMPH1_01G09145	FGSG_08113	peptidase C14	0.31	0.38	0.26	0.316667	0.03	0.12	0.04	0.0633333	0.00875019
2	436513	437876	FGRAMPH1_01G09157	FGSG_08119	hypothetical protein	0.45	1.25	0.93	0.876667	4.25	2.92	2.8	3.32333	2.63722e-09
2	438741	440907	FGRAMPH1_01G09159	FGSG_08120	hypothetical protein	0.05	0.09	0.08	0.0733333	0.27	0.27	0.19	0.243333	0.0251006
2	446771	447710	FGRAMPH1_01G09163	FGSG_08123	#NAME?	9.4	9.76	9.35	9.50333	29.43	41.63	31.39	34.15	1.78392e-27
2	450027	452595	FGRAMPH1_01G09165	FGSG_30211	monosaccharide transporter	71.88	41.19	55.43	56.1667	1.74	1.35	1.08	1.39	1.31872e-72
2	456505	456658	FGRAMPH1_01G09169	FGSG_15464	unnamed protein product	2.69	2.37	2.31	2.45667	0	0.29	0	0.0966667	0.0255833
2	457031	460260	FGRAMPH1_01G09171	FGSG_13439	actin arp-6	7.96	7.46	12.65	9.35667	2.91	3.6	2.57	3.02667	0.000201071
2	457305	458322	FGRAMPH1_01G09173	FGSG_08125	hypothetical protein	8.18	8.43	5.71	7.44	0.85	1.31	0.5	0.886667	3.63675e-11
2	469763	470855	FGRAMPH1_01G09181	FGSG_08127	hypothetical protein	5.69	7.07	9.89	7.55	2.85	3.05	2.46	2.78667	0.0035914
2	470909	474125	FGRAMPH1_01G09183	FGSG_08128	regulator sip5	55.15	43.39	52.16	50.2333	17.94	25.68	19.38	21	0.00044531
2	479470	480609	FGRAMPH1_01G09187	FGSG_08130	hypothetical protein	106.75	89.92	95.26	97.31	32.46	53.31	38.59	41.4533	0.00160859
2	481780	482944	FGRAMPH1_01G09189	FGSG_08131	L-galactose dehydrogenase	74.4	72.76	63.64	70.2667	37.9	25.83	26.95	30.2267	0.000856657
2	483959	486062	FGRAMPH1_01G09191	FGSG_13435	unnamed protein product	1.09	1.24	1.62	1.31667	0.3	0.04	0.11	0.15	1.82748e-05
2	486396	494344	FGRAMPH1_01G09193	FGSG_08133	fkbp12-rapamycin complex-associated	10.48	8.31	9.74	9.51	4.08	2.83	3.66	3.52333	1.47338e-05
2	494721	495507	FGRAMPH1_01G09195	FGSG_08134	hypothetical protein	24.61	23.39	27.03	25.01	7.07	11.92	8.08	9.02333	0.000202475
2	498293	500316	FGRAMPH1_01G09201	FGSG_08135	transcription factor	1.74	1.47	3.3	2.17	0.47	0.42	0.61	0.5	0.000547411
2	503795	504671	FGRAMPH1_01G09205	FGSG_08137	chaperone protein hchA	9.81	11.97	10.14	10.64	3.06	1.77	2.27	2.36667	5.10732e-08
2	505284	507530	FGRAMPH1_01G09207	FGSG_08138	hypothetical protein	2.65	2.65	2.4	2.56667	9.04	14.55	9.68	11.09	1.63844e-25
2	522903	523898	FGRAMPH1_01G09217	FGSG_13433	nadph dehydrogenase 2	1.7	3.32	1.77	2.26333	4.37	5.42	4.28	4.69	2.48064e-05
2	544104	545766	FGRAMPH1_01G09233	FGSG_08150	hypothetical protein	0.33	0.3	0.06	0.23	0.89	0.4	0.45	0.58	0.0179876
2	545835	548110	FGRAMPH1_01G09235	FGSG_08151	unnamed protein product	0.58	0.85	0.33	0.586667	0	0.11	0.02	0.0433333	0.00149888
2	550863	553683	FGRAMPH1_01G09241	FGSG_08153	unnamed protein product	6.68	5.17	7.39	6.41333	2.33	2.73	2.81	2.62333	0.00166865
2	555371	559318	FGRAMPH1_01G09245	FGSG_08155	ANR50 of Homo sapiens	2.4	3.11	2.49	2.66667	1.14	0.82	1.66	1.20667	0.0479687
2	572482	574513	FGRAMPH1_01G09259	FGSG_13431	hypothetical protein	0.34	0.68	0.99	0.67	0.11	0.18	0.11	0.133333	0.0216711
2	576090	578625	FGRAMPH1_01G09263	FGSG_08163	unnamed protein product	3.13	4.93	6	4.68667	1.82	1.47	1.83	1.70667	0.006517
2	578141	578579	FGRAMPH1_01G09265	FGSG_08164	Pantothenate transporter liz1	55.54	94.09	64.75	71.46	2.08	1.01	1.48	1.52333	6.63938e-51
2	578963	580188	FGRAMPH1_01G09267	FGSG_08165	hypothetical protein	0.39	1.24	1.12	0.916667	0.08	0.19	0	0.09	0.00471464
2	581065	583776	FGRAMPH1_01G09269	FGSG_08166	unnamed protein product	37.34	29.42	54.26	40.34	14.36	13.86	15.79	14.67	8.04678e-05
2	598174	600010	FGRAMPH1_01G09283	FGSG_08173	hypothetical protein	85.74	58.99	95.75	80.16	33.25	43.85	33.23	36.7767	0.00955146
2	607029	608915	FGRAMPH1_01G09291	FGSG_08177	mfs sp sugar:h+ symporter	0	0	0.06	0.02	0.43	0.26	0.66	0.45	0.000165573
2	645489	646821	FGRAMPH1_01G09327	FGSG_08192	ab hydrolase superfamily	9.86	14.79	7.6	10.75	30.04	23.59	28.93	27.52	4.56598e-13
2	647348	649325	FGRAMPH1_01G09329	FGSG_08193	DUF1237 domain	0.29	0.41	0.29	0.33	3.13	3.13	2.5	2.92	7.0187e-19
2	650627	651536	FGRAMPH1_01G09333	FGSG_13427	short chain dehydrogenase reductase family	0.2	0.7	0.83	0.576667	8.59	6.16	10.6	8.45	6.51883e-26
2	652214	653777	FGRAMPH1_01G09335	FGSG_13426	hypothetical protein	0	0.09	0	0.03	8.46	13.73	9.78	10.6567	1.74738e-23
2	655323	656106	FGRAMPH1_01G09337	FGSG_08196	aspergillopepsin-2 precursor	0	0	0	0	0.67	1.65	2.19	1.50333	8.11814e-08
2	664473	665775	FGRAMPH1_01G09351	FGSG_08199	hypothetical protein	60.2	69.51	48.91	59.54	2.76	3.51	3.03	3.1	2.57138e-65
2	668347	671280	FGRAMPH1_01G09355	FGSG_08201	hypothetical protein	10.87	16.36	8.22	11.8167	0	0.02	0.06	0.0266667	2.13136e-26
2	671529	672552	FGRAMPH1_01G09357	FGSG_13423	hypothetical protein	3.53	8.34	3.85	5.24	0.09	0	0.27	0.12	1.0123e-12
2	672867	676379	FGRAMPH1_01G09359	FGSG_13422	hypothetical protein	10.54	12.38	5.34	9.42	0.06	0	0	0.02	4.85405e-14
2	680022	681564	FGRAMPH1_01G09363	FGSG_08204	hypothetical protein	43.05	48.99	45.62	45.8867	20.69	26.21	21.46	22.7867	0.0117059
2	681723	683522	FGRAMPH1_01G09365	FGSG_08205	class III aminotransferase	0.89	1.42	0.85	1.05333	2.18	3.09	1.84	2.37	2.28209e-05
2	684527	684992	FGRAMPH1_01G09367	FGSG_08206	stress responsive a b barrel	1.32	0.44	0.12	0.626667	3.68	4.69	3.56	3.97667	2.69225e-06
2	711097	711675	FGRAMPH1_01G09375	FGSG_08210	hypothetical protein	0	0.1	0	0.0333333	1.13	0.38	0.4	0.636667	0.0100125
2	714878	715118	FGRAMPH1_01G09379	FGSG_13421	Beta-1%2C4-mannosyl-glyco 4-beta-N-acetylglucosaminyltransferase	4	1.89	5.47	3.78667	14.77	13.14	11.97	13.2933	1.45925e-07
2	716995	717292	FGRAMPH1_01G09381	FGSG_15034	unnamed protein product	53.06	74.3	53.44	60.2667	251.21	291.26	278.45	273.64	6.89517e-41
2	718135	719539	FGRAMPH1_01G09385	FGSG_08213	unnamed protein product	115.01	136.32	94.81	115.38	2.73	1.54	1.98	2.08333	1.34765e-104
2	721242	727903	FGRAMPH1_01G09389	FGSG_08215	unnamed protein product	0.04	0.03	0.18	0.0833333	0.61	0.41	0.38	0.466667	5.24167e-08
2	737453	739410	FGRAMPH1_01G09401	FGSG_08221	gaba transport	34.76	30.26	28.83	31.2833	9.87	10.74	9.23	9.94667	4.00142e-09
2	740439	741917	FGRAMPH1_01G09403	FGSG_08222	integral membrane	10.49	12.48	8.15	10.3733	3.7	4.05	3.98	3.91	0.000893221
2	744426	747621	FGRAMPH1_01G09405	FGSG_08223	related to promoter binding RUSH-1alpha	1.36	0.91	1.07	1.11333	2.78	2.01	3.54	2.77667	2.51607e-08
2	748193	752360	FGRAMPH1_01G09407	FGSG_08224	hypothetical protein	1.03	0.72	1.19	0.98	2.03	1.49	2.51	2.01	1.49745e-06
2	764148	765709	FGRAMPH1_01G09421	FGSG_08229	riboflavin transporter mch5	0.07	0.07	0	0.0466667	0.17	0.32	0.17	0.22	0.0465581
2	772499	773111	FGRAMPH1_01G09433	FGSG_13416	hypothetical protein	0.33	0.57	0.36	0.42	0	0	0	0	0.0435682
2	781896	782709	FGRAMPH1_01G09441	FGSG_08238	small secreted	57.94	72.86	65.39	65.3967	5314.72	7770.21	5176.65	6087.19	2.518e-266
2	785214	786879	FGRAMPH1_01G09445	FGSG_08239	hypothetical protein	1.99	2.54	1.45	1.99333	0.44	0.32	0.54	0.433333	0.000428415
2	787206	788106	FGRAMPH1_01G09447	FGSG_08240	hypothetical protein	1.78	2.87	2.58	2.41	0.32	0.44	0.98	0.58	0.00820534
2	788319	789367	FGRAMPH1_01G09449	FGSG_13414	epimerase hydratase	9.14	10.1	11.06	10.1	2.79	1.37	1.16	1.77333	1.00961e-08
2	789512	790767	FGRAMPH1_01G09451	FGSG_13413	solute carrier family 35 member E3	3.5	4.8	4.57	4.29	0.68	0.29	0.26	0.41	1.02705e-09
2	791094	791628	FGRAMPH1_01G09453	FGSG_13412	hypothetical protein	842.1	847.1	898.28	862.493	64.13	63.14	59.88	62.3833	7.18862e-96
2	798057	798704	FGRAMPH1_01G09459	FGSG_08244	hypothetical protein	0	0	0	0	0	0.65	0.3	0.316667	0.025412
2	820416	821895	FGRAMPH1_01G09479	FGSG_08252	endoglucanase type c	9.5	11.4	8.41	9.77	52.65	53.49	53.95	53.3633	2.42249e-54
2	828958	830870	FGRAMPH1_01G09489	FGSG_08256	vitamin h transporter	10.68	13.63	16.55	13.62	18.65	43.69	22.94	28.4267	2.61294e-07
2	831379	834206	FGRAMPH1_01G09491	FGSG_08257	unnamed protein product	0.47	0.34	0.38	0.396667	0.07	0.08	0	0.05	0.00721659
2	844150	846538	FGRAMPH1_01G09501	FGSG_13407	hypothetical protein	0.17	0.27	0.08	0.173333	0	0	0	0	0.00435161
2	856077	857440	FGRAMPH1_01G09511	FGSG_08265	related to SPR1-exo-1%2C3-beta-glucanase precursor	2.99	6.9	3.18	4.35667	15.38	12.25	14.63	14.0867	5.44257e-13
2	872965	875050	FGRAMPH1_01G09527	FGSG_13404	hypothetical protein	34.83	33.18	30.74	32.9167	17.38	15.38	14.4	15.72	0.00315832
2	875479	876940	FGRAMPH1_01G09529	FGSG_13403	unnamed protein product	0.25	0.31	0.21	0.256667	0	0	0	0	0.00634048
2	877179	879472	FGRAMPH1_01G09531	FGSG_08272	inter-alpha-trypsin inhibitor heavy chain h3	7.67	6.16	6.58	6.80333	0.41	1.25	1.11	0.923333	2.57976e-12
2	885981	889280	FGRAMPH1_01G09541	FGSG_13401	transcription factor	1.17	1.31	1.07	1.18333	0.34	0.3	0.33	0.323333	0.000511389
2	890422	892822	FGRAMPH1_01G09543	FGSG_08276	hypothetical protein	11.1	9.1	9.95	10.05	2.92	4.14	3.08	3.38	6.79938e-06
2	914709	918450	FGRAMPH1_01G09563	FGSG_08285	receptor kinase 5 precursor	14.47	8.86	13.21	12.18	1.62	1.32	1.32	1.42	1.36941e-25
2	920399	922100	FGRAMPH1_01G09567	FGSG_13399	hypothetical protein	20.75	15.26	18.6	18.2033	7.49	8.77	9.02	8.42667	0.00765541
2	924626	925214	FGRAMPH1_01G09571	FGSG_08288	hypothetical protein	29.63	44.15	31.67	35.15	11	13.67	12.53	12.4	5.2791e-05
2	934328	934751	FGRAMPH1_01G09579	FGSG_08291	hypothetical protein	12.93	45.69	4.08	20.9	161.27	199.36	158.22	172.95	0.000229157
2	936280	937003	FGRAMPH1_01G09583	FGSG_08292	hypothetical protein	68.69	85.81	72.86	75.7867	12.85	9.58	11.35	11.26	3.05591e-28
2	943128	944148	FGRAMPH1_01G09591	FGSG_08296	thioesterase family	16.82	29.8	25.44	24.02	49.45	57.69	55.1	54.08	2.087e-12
2	944582	945445	FGRAMPH1_01G09593	FGSG_08297	unnamed protein product	0.51	1.29	0.62	0.806667	0.06	0	0	0.02	0.00292285
2	977278	981840	FGRAMPH1_01G09621	FGSG_08308	multidrug resistance	0.79	0.7	0.5	0.663333	0.17	0.08	0.12	0.123333	0.000119897
2	996901	998754	FGRAMPH1_01G09631	FGSG_08311	Phosphoethanolamine N-methyltransferase 3	6.23	6.94	6.32	6.49667	14.45	16.62	14.52	15.1967	4.94946e-16
2	1032051	1034510	FGRAMPH1_01G09655	FGSG_08321	acriflavine sensitivity control acr-2	16.94	17.42	19.23	17.8633	163.12	162.67	165.45	163.747	2.32844e-116
2	1035349	1036455	FGRAMPH1_01G09657	FGSG_08322	hypothetical protein	0.17	0.09	0	0.0866667	10.37	8.78	11	10.05	1.90275e-15
2	1039643	1040657	FGRAMPH1_01G09661	FGSG_08324	hypothetical protein	5.19	8.15	2.99	5.44333	2.83	1.58	1.23	1.88	0.0239692
2	1044869	1048268	FGRAMPH1_01G09665	FGSG_08325	hypothetical protein	11.5	8.41	13.32	11.0767	4.69	4.74	5.71	5.04667	0.00952177
2	1054751	1056313	FGRAMPH1_01G09669	FGSG_30221	sphingoid long-chain base transporter rsb1	141.97	166.82	108.18	138.99	40.64	84.04	57.92	60.8667	0.0144411
2	1066936	1068289	FGRAMPH1_01G09681	FGSG_08332	hypothetical protein	1.16	1.75	0.78	1.23	2.92	3.7	2.11	2.91	2.23649e-05
2	1088866	1090071	FGRAMPH1_01G09701	FGSG_13388	family taurine catabolism dioxygenase	4.4	4.11	2.38	3.63	33.29	19.38	25.43	26.0333	1.43477e-32
2	1090787	1092666	FGRAMPH1_01G09703	FGSG_08341	related to nicotinamide mononucleotide permease	1.88	1.92	1.98	1.92667	4.06	4.65	3.7	4.13667	1.42071e-08
2	1093323	1094434	FGRAMPH1_01G09705	FGSG_08342	unnamed protein product	58.21	69.63	79.07	68.97	29.43	35.06	31.65	32.0467	0.00438233
2	1095054	1098419	FGRAMPH1_01G09707	FGSG_08343	h+-transporting atpase	11.3	11.29	20.52	14.37	497.17	478.1	515.5	496.923	1.85265e-130
2	1098897	1099215	FGRAMPH1_01G09709	FGSG_13387	hypothetical protein	0.58	0.43	0.32	0.443333	0.9	1.4	1.75	1.35	0.0455533
2	1103317	1105117	FGRAMPH1_01G09715	FGSG_13386	sucrose utilization suc1	1.08	0.48	1.04	0.866667	2.55	1.02	2.22	1.93	0.00050975
2	1112136	1113732	FGRAMPH1_01G09723	FGSG_08347	gaba permease	3.27	4.15	5.75	4.39	87.6	290.79	163.39	180.593	1.11639e-27
2	1115862	1116784	FGRAMPH1_01G09727	FGSG_08348	GMP synthase	11.49	13.15	12.48	12.3733	4.63	4.7	6.44	5.25667	0.0100206
2	1129799	1130544	FGRAMPH1_01G09741	FGSG_08354	unspecified product	9090.68	19465	11817.2	13457.6	6536.5	6394.74	6629.47	6520.24	0.0420198
2	1138868	1141504	FGRAMPH1_01G09751	FGSG_08358	homogentisate 1%2C2-dioxygenase	32.14	38.45	38.6	36.3967	116.84	102.45	103.94	107.743	1.38446e-33
2	1146144	1147542	FGRAMPH1_01G09759	FGSG_08360	hypothetical protein	28.55	27.43	19.35	25.11	8.84	16.68	8.88	11.4667	0.0363199
2	1149614	1149857	FGRAMPH1_01G09763	FGSG_30225	unnamed protein product	1.51	1.12	4.36	2.33	0	0	0	0	0.00102146
2	1154034	1154262	FGRAMPH1_01G09767	FGSG_15478	unnamed protein product	2.81	4.38	4.65	3.94667	0	0	0.2	0.0666667	0.000478878
2	1158089	1158813	FGRAMPH1_01G09769	FGSG_13375	hypothetical protein	3.87	3.15	4.7	3.90667	0.97	1.2	0.86	1.01	0.00523257
2	1168673	1169993	FGRAMPH1_01G09781	FGSG_08365	rna recognition	444.17	501.57	314.56	420.1	1114.27	1261.48	1098.42	1158.06	9.30209e-22
2	1186229	1191065	FGRAMPH1_01G09799	FGSG_08373	abc transporter	10.06	8.39	9.43	9.29333	3.72	3.11	3.74	3.52333	8.99365e-06
2	1196073	1197225	FGRAMPH1_01G09803	FGSG_08375	mitochondrial 2-oxoglutarate malate carrier	83.83	79.45	120.27	94.5167	0.69	2.41	0.24	1.11333	1.18878e-10
2	1202042	1203851	FGRAMPH1_01G09807	FGSG_08376	cellular morphogenesis	9.71	9.9	13.27	10.96	2.53	2.9	2.32	2.58333	1.36936e-09
2	1210998	1214685	FGRAMPH1_01G09815	FGSG_08380	transcription factor	10.5	10.89	11.69	11.0267	4.17	5.09	4.02	4.42667	8.76753e-05
2	1215294	1217189	FGRAMPH1_01G09819	FGSG_08381	BFR2 protein	9.84	10.75	15.2	11.93	5.54	5.25	3.9	4.89667	0.00331889
2	1222078	1223884	FGRAMPH1_01G09827	FGSG_08384	hypothetical protein	31.57	25.08	29.14	28.5967	11.54	16.97	13.29	13.9333	0.0198014
2	1231722	1234004	FGRAMPH1_01G09835	FGSG_08389	hypothetical protein	0.47	0.47	0.82	0.586667	0.04	0.16	0.08	0.0933333	0.00642446
2	1245622	1248766	FGRAMPH1_01G09841	FGSG_08392	n-terminal binuclear zn cluster-containing dna-containing	42.91	34.63	42.2	39.9133	14.22	15.49	18.55	16.0867	7.69222e-05
2	1270584	1272585	FGRAMPH1_01G09855	FGSG_08397	acid phosphatase	49.3	53.89	44.79	49.3267	19.46	19.97	16.89	18.7733	1.50805e-06
2	1278476	1281678	FGRAMPH1_01G09861	FGSG_08400	brct-containing 1	23.53	21.25	24.97	23.25	10.94	14.28	8.94	11.3867	0.0222441
2	1280662	1282869	FGRAMPH1_01G09863	FGSG_08401	vacuolar -sorting-associated 25	134.59	125.33	194.51	151.477	43.14	67.78	54.07	54.9967	9.13173e-05
2	1282850	1286986	FGRAMPH1_01G09865	FGSG_08402	nitrite reductase	489.07	449.47	575.86	504.8	125.39	301.74	180.58	202.57	0.00462513
2	1293033	1295061	FGRAMPH1_01G09869	FGSG_08404	rna polymerase ii transcription initiation nucleotide excision repair factor tfiih	223.4	159.94	187.64	190.327	30.55	27.71	27.85	28.7033	1.51565e-31
2	1296476	1299440	FGRAMPH1_01G09871	FGSG_08405	dna helicase ii atp-dependent dna helicase	3.92	3.34	3.49	3.58333	0.55	0.63	0.56	0.58	1.81428e-13
2	1300712	1301005	FGRAMPH1_01G09875	FGSG_30231	integral membrane	1.58	2.95	2.18	2.23667	6.64	4.81	7.22	6.22333	0.000547923
2	1323674	1325592	FGRAMPH1_01G09901	FGSG_08415	beta-fructofuranosidase	283.04	251.4	221.32	251.92	130.28	120.27	126.8	125.783	0.00686695
2	1327084	1327610	FGRAMPH1_01G09903	FGSG_30233	unnamed protein product	3.41	6.23	3.56	4.4	0.38	1.39	0.18	0.65	0.010786
2	1328070	1328937	FGRAMPH1_01G09905	FGSG_13371	hypothetical protein	0.87	0.98	1.09	0.98	0	0.12	0	0.04	0.0293199
2	1330764	1332861	FGRAMPH1_01G09907	FGSG_08416	hypothetical protein	16.75	13.13	13.49	14.4567	3.51	3.42	4.41	3.78	0.000362472
2	1336719	1339819	FGRAMPH1_01G09911	FGSG_08418	usp family	30.88	28.13	29.33	29.4467	10.19	8.34	8.72	9.08333	1.93034e-10
2	1340072	1342689	FGRAMPH1_01G09913	FGSG_08419	vegetative incompatibility het-e-1	9.8	11.36	9.32	10.16	5.85	3.67	5.3	4.94	0.0375035
2	1380085	1381192	FGRAMPH1_01G09943	FGSG_08432	RNA helicase	4.13	4.71	6.79	5.21	1.47	2.93	1.67	2.02333	0.0286799
2	1388929	1393597	FGRAMPH1_01G09951	FGSG_08434	regulatory amda	10.38	6.89	6.64	7.97	2.37	1.25	2.03	1.88333	8.06441e-08
2	1393791	1395261	FGRAMPH1_01G09955	FGSG_08435	enoyl-[acyl-carrier ] reductase I	30.53	25.09	26.42	27.3467	62.42	60.25	62.91	61.86	1.0337e-19
2	1398142	1399198	FGRAMPH1_01G09959	FGSG_13367	hypothetical protein	5.46	5.55	3.97	4.99333	0.24	0	0.28	0.173333	1.41234e-13
2	1400581	1401604	FGRAMPH1_01G09961	FGSG_08437	hypothetical protein	57.97	70.81	42.77	57.1833	3.51	2	2.04	2.51667	2.19465e-49
2	1401982	1407258	FGRAMPH1_01G09963	FGSG_17036	mediator of rna polymerase ii transcription subunit 13	5.93	5.09	6.94	5.98667	2.97	2.91	2.67	2.85	0.0110396
2	1407453	1409409	FGRAMPH1_01G09965	FGSG_08439	nucleolar 10	8.53	8.42	15.07	10.6733	4.75	5.25	4.12	4.70667	0.0191003
2	1409651	1410154	FGRAMPH1_01G09967	FGSG_08440	hypothetical protein FPSE_05656	96.5	143.67	91.45	110.54	4.34	4.8	3.58	4.24	3.24677e-58
2	1412013	1415707	FGRAMPH1_01G09969	FGSG_13363	unnamed protein product	0.97	1.34	1.33	1.21333	0.29	0.38	0.46	0.376667	0.00287947
2	1424158	1425592	FGRAMPH1_01G09979	FGSG_08445	mrna (guanine-n7-)-methyltransferase	29.34	25.35	24.21	26.3	10.25	12.92	11.18	11.45	0.00101025
2	1435741	1439028	FGRAMPH1_01G09985	FGSG_08448	probable ROD1-O-dinitrobenzene%2Ccalcium and zinc resistance	353.89	437.93	261.66	351.16	836.72	690.45	807.02	778.063	1.02004e-14
2	1455850	1457459	FGRAMPH1_01G10001	FGSG_08455	chromosomal organization and dna repair	65.63	61.75	62.4	63.26	28.77	35.36	30	31.3767	0.00789837
2	1486598	1489639	FGRAMPH1_01G10021	FGSG_08462	sarcosine oxidase	45.94	40.07	53.69	46.5667	8.33	18.7	12.38	13.1367	1.88851e-06
2	1524071	1526059	FGRAMPH1_01G10041	FGSG_08468	cell division control protein 2	19.03	12.9	16.51	16.1467	6.61	6.9	7.72	7.07667	0.00840136
2	1528107	1529734	FGRAMPH1_01G10043	FGSG_08469	hypothetical protein	6.77	5.75	5.64	6.05333	1.45	2.18	2.5	2.04333	0.000562585
2	1545793	1549905	FGRAMPH1_01G10055	FGSG_13358	pest phosphatase interacting	41.14	28.14	35.32	34.8667	6.96	4.37	6.29	5.87333	2.61447e-19
2	1562024	1565797	FGRAMPH1_01G10071	FGSG_08481	histone acetyltransferase	15.12	12.94	13.99	14.0167	4.66	4.94	4.09	4.56333	1.35911e-08
2	1575325	1576687	FGRAMPH1_01G10083	FGSG_08486	ef hand family	45.95	44.49	40.47	43.6367	9.96	17.74	10.94	12.88	1.21568e-06
2	1577293	1584420	FGRAMPH1_01G10085	FGSG_08487	unnamed protein product	42.03	28.93	38.94	36.6333	15.5	11.74	13.53	13.59	1.33737e-05
2	1584755	1587617	FGRAMPH1_01G10087	FGSG_13354	unnamed protein product	4.18	4.97	7.72	5.62333	2.03	1.68	1.92	1.87667	0.000181896
2	1591784	1597160	FGRAMPH1_01G10091	FGSG_08490	hypothetical protein	7.23	5.47	6.93	6.54333	2.36	2.72	2.22	2.43333	3.18514e-05
2	1608469	1610040	FGRAMPH1_01G10099	FGSG_08494	hypothetical protein FPSE_10512%2C partial	3.31	3.44	2.52	3.09	1.18	1.67	0.98	1.27667	0.0447253
2	1616453	1620612	FGRAMPH1_01G10105	FGSG_13352	hypothetical protein	6.28	5.96	7.39	6.54333	2.3	3.06	2.95	2.77	0.00164793
2	1629437	1630289	FGRAMPH1_01G10115	FGSG_08501	hypothetical protein	24.1	24.5	19.96	22.8533	6.02	5.42	4.79	5.41	2.07783e-11
2	1637795	1639009	FGRAMPH1_01G10123	FGSG_08502	zinc cluster transcription factor	50.89	46.59	45.53	47.67	106.62	97.99	122.66	109.09	1.37079e-20
2	1659933	1662544	FGRAMPH1_01G10135	FGSG_08508	hypothetical protein	25.77	22.87	25.49	24.71	8.19	6.87	6.86	7.30667	2.63059e-11
2	1671456	1673494	FGRAMPH1_01G10141	FGSG_08511	Gluconate 5-dehydrogenase	2.33	2.19	1.85	2.12333	0.6	0.43	0.4	0.476667	0.00188334
2	1691006	1695216	FGRAMPH1_01G10151	FGSG_08516	histone deacetylase complex subunit cti6	24.69	25.21	23.8	24.5667	11.56	11.62	13.23	12.1367	0.00784029
2	1697782	1698872	FGRAMPH1_01G10159	FGSG_08519	15-hydroxyprostaglandin dehydrogenase	11.59	14.93	15	13.84	30.73	44.03	33.43	36.0633	2.28953e-17
2	1712841	1715462	FGRAMPH1_01G10171	FGSG_13349	unnamed protein product	3.1	2.77	2.87	2.91333	0.9	0.97	0.81	0.893333	6.57858e-05
2	1715470	1717610	FGRAMPH1_01G10173	FGSG_13348	non-structural maintenance of chromosome element 4	12.26	13.92	13.41	13.1967	3.48	5.44	4.09	4.33667	1.06703e-05
2	1718078	1719935	FGRAMPH1_01G10175	FGSG_13347	ferric reductase	70.11	63.15	72.66	68.64	16.17	20.91	17.37	18.15	3.62258e-14
2	1745967	1748012	FGRAMPH1_01G10193	FGSG_08534	glucan -beta-glucosidase	0.67	0.75	0.45	0.623333	0.07	0	0.16	0.0766667	0.0110306
2	1750011	1753130	FGRAMPH1_01G10195	FGSG_08535	Transforming growth factor-beta-induced ig-h3	2.29	2.86	2.25	2.46667	0.3	0.58	0.25	0.376667	3.43065e-06
2	1756449	1757801	FGRAMPH1_01G10199	FGSG_08536	RNA-binding with serine-rich domain 1-A	68.82	66.01	65.51	66.78	31.4	32.06	25.54	29.6667	0.000489518
2	1765773	1768352	FGRAMPH1_01G10205	FGSG_13345	related to DFG5	8.59	13.26	7.96	9.93667	1.92	2.37	1.91	2.06667	2.4545e-10
2	1768390	1769317	FGRAMPH1_01G10207	FGSG_08538	nad dependent epimerase	2.76	3.82	3.65	3.41	0.78	1.68	1.1	1.18667	0.0265524
2	1775585	1779870	FGRAMPH1_01G10213	FGSG_08540	ATP-dependent helicase	5.7	4.84	4.42	4.98667	2.49	2.64	2.34	2.49	0.0384848
2	1804557	1806378	FGRAMPH1_01G10231	FGSG_13343	glycerol kinase	6.58	3.89	5.6	5.35667	1.42	1.24	1.48	1.38	3.3296e-06
2	1818000	1818174	FGRAMPH1_01G10237	FGSG_15494	unnamed protein product	9.46	7.82	7.25	8.17667	19.82	27.06	24.24	23.7067	1.37485e-08
2	1821562	1821956	FGRAMPH1_01G10243	FGSG_08551	DNA-directed RNA polymerases III 12.5 kDa polypeptide	72.92	89.82	92.74	85.16	37.83	43.49	33.96	38.4267	0.00340106
2	1831925	1832894	FGRAMPH1_01G10253	FGSG_08556	unnamed protein product	59.55	55.83	59.68	58.3533	6.62	9.49	7.8	7.97	1.54942e-30
2	1833503	1838197	FGRAMPH1_01G10255	FGSG_08557	hypothetical protein	17.72	14.44	16.07	16.0767	4.1	5.81	5.47	5.12667	6.68295e-08
2	1839941	1840961	FGRAMPH1_01G10259	FGSG_08559	ab hydrolase superfamily	33.53	33.82	32.3	33.2167	15.31	18.55	14.18	16.0133	0.0087342
2	1846411	1847076	FGRAMPH1_01G10267	FGSG_08562	hypothetical protein	84.69	229.95	20.18	111.607	332.92	573.2	329.91	412.01	0.0187085
2	1848735	1849104	FGRAMPH1_01G10271	FGSG_08563	hypothetical protein	13.78	20.13	19.31	17.74	37.62	44.42	29.42	37.1533	2.70865e-09
2	1851703	1856696	FGRAMPH1_01G10275	FGSG_13338	unnamed protein product	2.12	1.93	2.12	2.05667	1.02	0.77	1.03	0.94	0.023185
2	1894542	1895553	FGRAMPH1_01G10303	FGSG_08578	3 exoribonuclease family	38.76	29.4	40.73	36.2967	10.61	12.61	9.26	10.8267	5.71636e-08
2	1898144	1900742	FGRAMPH1_01G10305	FGSG_08579	ferric reductase	246.22	196.39	179.26	207.29	15.95	12.77	13.81	14.1767	5.23598e-68
2	1901641	1902229	FGRAMPH1_01G10307	FGSG_08580	hypothetical protein	2.71	3.94	3.46	3.37	0.98	0.81	0.95	0.913333	0.0284729
2	1905630	1908613	FGRAMPH1_01G10313	FGSG_08583	aspartic endopeptidase	32.63	32.78	33.2	32.87	3.08	3.11	4.25	3.48	2.15672e-37
2	1908917	1909509	FGRAMPH1_01G10315	FGSG_08584	hypothetical protein	2.8	3.48	0.97	2.41667	0.09	0.85	0.53	0.49	0.035211
2	1911940	1916621	FGRAMPH1_01G10319	FGSG_08586	hypothetical protein	79.05	72.77	57.77	69.8633	35.39	29.32	33.62	32.7767	0.00326748
2	1934837	1935023	FGRAMPH1_01G10329	FGSG_30242	unnamed protein product	4.67	5.37	3.26	4.43333	9.01	14.09	4.73	9.27667	0.00572842
2	1958054	1960394	FGRAMPH1_01G10341	FGSG_08596	nad-dependent aldehyde dehydrogenase	131.77	86.83	117.74	112.113	29.05	50.88	33.46	37.7967	2.68572e-05
2	1960700	1962753	FGRAMPH1_01G10343	FGSG_08597	dead deah box rna helicase	5.6	3.41	6.91	5.30667	0.95	1.17	0.6	0.906667	1.72794e-08
2	1963985	1965350	FGRAMPH1_01G10345	FGSG_08598	fruit fly brahma transcriptional activator	10.53	9.84	12.85	11.0733	3.68	3.8	3.02	3.5	1.74055e-05
2	1968357	1973822	FGRAMPH1_01G10349	FGSG_30243	hypothetical protein	72.78	69.25	108.68	83.57	257.29	198.71	260.29	238.763	3.04251e-20
2	1974611	1978494	FGRAMPH1_01G10351	FGSG_13336	related to RIS1-similarity to RAD5	11.57	10.09	8.11	9.92333	4.93	2.39	4.23	3.85	0.00242204
2	1978636	1982498	FGRAMPH1_01G10353	FGSG_08601	phosphoenolpyruvate carboxykinase	13.95	12.47	12.86	13.0933	32.63	36.1	34.82	34.5167	3.64614e-26
2	1994268	1995315	FGRAMPH1_01G10365	FGSG_08606	lysine-specific demethylase JMJD5	10.57	12.44	10.02	11.01	5.9	4.67	5.67	5.41333	0.0479087
2	2012588	2014931	FGRAMPH1_01G10379	FGSG_08610	alpha-d-xyloside xylohydrolase	2.13	1.8	1.31	1.74667	10.41	8.53	10.01	9.65	4.16351e-34
2	2037832	2040500	FGRAMPH1_01G10397	FGSG_08617	zinc finger	18.6	13.68	29.86	20.7133	36.83	52.66	49.08	46.19	2.59717e-09
2	2041405	2042102	FGRAMPH1_01G10401	FGSG_08618	dsba thioredoxin	1.55	1.89	1.56	1.66667	0.15	0.27	0.43	0.283333	0.0111793
2	2043908	2045375	FGRAMPH1_01G10405	FGSG_08620	cytochrome-b5 reductase	403.98	478.12	539.22	473.773	1444.84	1098.34	1330.53	1291.24	3.06534e-25
2	2050610	2052849	FGRAMPH1_01G10411	FGSG_08623	exo-beta- -glucanase	14.57	14.08	11.14	13.2633	2.97	1.85	2.52	2.44667	3.02343e-15
2	2054106	2054754	FGRAMPH1_01G10413	FGSG_08624	williams-beuren syndrome chromosomal region 27	5.01	7.42	5.76	6.06333	204.67	148.61	194.67	182.65	3.32643e-133
2	2062766	2066483	FGRAMPH1_01G10421	FGSG_08626	transcription factor rds2	17.13	11.79	12.98	13.9667	5.04	8.41	6.24	6.56333	0.0311514
2	2081155	2081677	FGRAMPH1_01G10433	FGSG_30245	hypothetical protein FPSE_10696	5.35	9.93	5.27	6.85	0.6	2.1	0.12	0.94	0.000492962
2	2082799	2084035	FGRAMPH1_01G10435	FGSG_08633	unnamed protein product	92.38	115.26	43.77	83.8033	12.79	21.35	12.11	15.4167	1.11032e-09
2	2090837	2094612	FGRAMPH1_01G10439	FGSG_08634	nitrogen regulatory protein areA	88.86	63.96	47.97	66.93	21.44	35.15	24.76	27.1167	0.00325986
2	2094850	2097831	FGRAMPH1_01G10441	FGSG_08635	serine/threonine-protein kinase sid2	28.32	20.95	20.63	23.3	5.35	3.57	4.52	4.48	1.26115e-15
2	2104195	2110168	FGRAMPH1_01G10449	FGSG_08637	srb8-dna-directed rna polymerase ii holoenzyme and srb10 cdk subcomplex subunit	13.78	7.7	12.25	11.2433	4.9	4.98	5.29	5.05667	0.0103734
2	2137371	2138158	FGRAMPH1_01G10471	FGSG_08645	exosome complex component rrp40	27.39	26.51	26.05	26.65	8.89	8.61	8.35	8.61667	2.05795e-07
2	2146115	2148047	FGRAMPH1_01G10479	FGSG_08648	dna (cytosine-5-)-methyltransferase	0.35	0.7	0.56	0.536667	2.36	1.84	1.9	2.03333	1.15627e-09
2	2151684	2158947	FGRAMPH1_01G10483	FGSG_08650	hypothetical protein	5.76	4.1	4.97	4.94333	1.75	1.95	2.41	2.03667	0.00121583
2	2161292	2163746	FGRAMPH1_01G10485	FGSG_08651	hypothetical protein	11.98	9.14	12.26	11.1267	4.92	4.02	4.93	4.62333	0.000948059
2	2164518	2165337	FGRAMPH1_01G10487	FGSG_08652	short-chain dehydrogenase reductase sdr	5.64	7.59	2.46	5.23	0.64	1.74	1.3	1.22667	0.00191084
2	2174122	2174621	FGRAMPH1_01G10497	FGSG_08657	hypothetical protein	518.97	1387.48	323.86	743.437	1792.22	2090.53	1581.33	1821.36	0.0107179
2	2178569	2179342	FGRAMPH1_01G10501	FGSG_08659	hypothetical protein FPSE_11556	257.27	487.17	219.35	321.263	1266.69	1379.6	1402.63	1349.64	2.94325e-23
2	2183982	2189596	FGRAMPH1_01G10507	FGSG_08662	g1 s-specific cyclin pcl5	58.72	38.36	56.45	51.1767	24.33	24.25	24.47	24.35	0.010497
2	2213991	2214747	FGRAMPH1_01G10523	FGSG_08668	ubiquitin carboxyl-terminal hydrolase l3	62.36	71.08	54.6	62.68	25.47	30.73	30.16	28.7867	0.00290251
2	2216843	2219836	FGRAMPH1_01G10525	FGSG_08669	opt family small oligopeptide transporter	37.95	34.74	33.3	35.33	10.56	13.83	12.61	12.3333	1.53285e-07
2	2239037	2239640	FGRAMPH1_01G10547	FGSG_08677	probable peroxisomal membrane	162.46	201.29	187.34	183.697	2141.23	1843.45	2116.28	2033.65	3.81202e-125
2	2244210	2246092	FGRAMPH1_01G10553	FGSG_08679	hypothetical protein FPSE_11703	7.45	8	6.85	7.43333	2.99	3.52	3.06	3.19	0.00689056
2	2251854	2253704	FGRAMPH1_01G10561	FGSG_13319	transcription factor	51.18	48.23	46.08	48.4967	18.53	22.03	15.64	18.7333	2.68832e-05
2	2254023	2261911	FGRAMPH1_01G10563	FGSG_13318	uvsb pi-3 kinase	2.9	2.16	2.56	2.54	0.58	0.87	0.55	0.666667	7.75908e-08
2	2266675	2267791	FGRAMPH1_01G10569	FGSG_08686	aig2 family	19.34	16.31	24.28	19.9767	51.8	40.12	45.51	45.81	3.99672e-15
2	2268511	2270127	FGRAMPH1_01G10571	FGSG_08687	swim zinc finger	14.77	13.31	20.65	16.2433	151.11	117.18	148.35	138.88	3.37467e-63
2	2289095	2290640	FGRAMPH1_01G10585	FGSG_08694	d-arabinono-1%2C4-lactone oxidase	138.42	130.93	151.48	140.277	43.96	56.67	51.53	50.72	1.62771e-07
2	2290798	2292101	FGRAMPH1_01G10587	FGSG_08695	pls1 tetraspanin	31.84	24.81	28.33	28.3267	63.58	98.91	62.34	74.9433	9.25814e-16
2	2297507	2299853	FGRAMPH1_01G10593	FGSG_08696	SRF-type transcription factor	259.26	189.82	234.96	228.013	66.08	61.95	63.52	63.85	3.24967e-12
2	2308796	2311608	FGRAMPH1_01G10599	FGSG_13314	hypothetical protein	97.38	71.77	73.7	80.95	10.84	12.7	9.74	11.0933	4.23149e-29
2	2311856	2313509	FGRAMPH1_01G10601	FGSG_08698	unnamed protein product	2.78	4.53	3.06	3.45667	0.39	1.32	0.88	0.863333	0.00631096
2	2328985	2334166	FGRAMPH1_01G10607	FGSG_08701	camk camkl gin4 kinase	2.17	1.89	2.04	2.03333	0.55	0.48	0.58	0.536667	3.49635e-06
2	2334959	2338935	FGRAMPH1_01G10609	FGSG_08702	structural maintenance of chromosomes 5 smc5	17.92	15.02	15.53	16.1567	4.29	5.17	3.31	4.25667	1.07514e-10
2	2347375	2352663	FGRAMPH1_01G10613	FGSG_08704	transcription factor	13.83	11.36	13.26	12.8167	7.46	4.85	6.34	6.21667	0.0178871
2	2364264	2367642	FGRAMPH1_01G10625	FGSG_08708	related to palI	36.76	25.68	28.83	30.4233	6.74	6.2	7.13	6.69	2.77336e-15
2	2374784	2377923	FGRAMPH1_01G10631	FGSG_08710	probable septin aspE	23.89	15.62	18.37	19.2933	2.14	4.37	2.46	2.99	8.37368e-14
2	2377469	2377691	FGRAMPH1_01G10633	FGSG_30250	unnamed protein product	62.21	65.21	60.69	62.7033	6.69	8.4	6.26	7.11667	1.80292e-21
2	2378061	2380324	FGRAMPH1_01G10635	FGSG_13312	unnamed protein product	7.77	7.17	8.04	7.66	2.7	1.8	2.1	2.2	1.77495e-07
2	2397524	2406203	FGRAMPH1_01G10651	FGSG_08719	myosin heavy chain	10.92	8.95	8.53	9.46667	3.78	2.85	3.84	3.49	1.10916e-05
2	2397615	2398248	FGRAMPH1_01G10653	FGSG_08718	hypothetical protein	12.06	22.23	14.35	16.2133	7.64	6.67	5.42	6.57667	0.011848
2	2406381	2410863	FGRAMPH1_01G10655	FGSG_08720	unnamed protein product	10.42	8.31	11.91	10.2133	4.75	4.99	4.5	4.74667	0.00723023
2	2439559	2441892	FGRAMPH1_01G10677	FGSG_08729	kinase DC2	33.24	32.45	25.04	30.2433	70.93	69.06	70.75	70.2467	1.09822e-19
2	2490248	2493248	FGRAMPH1_01G10707	FGSG_08739	annexin XIV	110.53	84.2	135.87	110.2	287.93	287.26	313.64	296.277	1.18485e-20
2	2493858	2495187	FGRAMPH1_01G10709	FGSG_08740	hypothetical protein	13.46	19.11	12.57	15.0467	27.39	32.65	30.24	30.0933	1.15016e-11
2	2499130	2500666	FGRAMPH1_01G10715	FGSG_08742	sterigmatocystin 8-o-methyltransferase	24.13	27.5	17.84	23.1567	6.72	5.34	3.93	5.33	4.32098e-10
2	2517293	2520136	FGRAMPH1_01G10731	FGSG_08749	related to aflatoxin efflux pump AFLT	180.69	133.21	133.1	149	9.5	18.58	13.76	13.9467	6.14157e-32
2	2532203	2533318	FGRAMPH1_01G10745	FGSG_08755	like subfamily c member 9	27.36	32.9	25.91	28.7233	7.39	8.25	6.53	7.39	5.50597e-11
2	2533649	2534711	FGRAMPH1_01G10747	FGSG_08756	ob-fold nucleic acid	12.21	14.2	14.37	13.5933	6.3	7.32	4.62	6.08	0.0198772
2	2536309	2539412	FGRAMPH1_01G10749	FGSG_08757	glucan -beta-glucosidase	34.62	27.95	30.02	30.8633	0.99	0.63	1.16	0.926667	1.36444e-77
2	2544254	2547316	FGRAMPH1_01G10753	FGSG_08759	small nucleolar ribonucleo complex subunit utp14	9.09	6.73	13.85	9.89	4.55	3.71	4.51	4.25667	0.0140097
2	2556951	2558519	FGRAMPH1_01G10763	FGSG_08763	probable chromatin-associated swi6	76.7	89.32	80.6	82.2067	26.12	28.61	22.37	25.7	6.39928e-10
2	2559281	2559434	FGRAMPH1_01G10765	FGSG_13301	hypothetical protein	315.91	326.3	298.81	313.673	99.24	104.52	101.17	101.643	9.31111e-10
2	2561101	2561656	FGRAMPH1_01G10769	FGSG_08765	unspecified product	1.34	0.82	1.02	1.06	4.85	8.2	5.43	6.16	6.06215e-10
2	2572693	2573437	FGRAMPH1_01G10777	FGSG_08768	ubiquitin	4285.83	5063.69	3159.45	4169.66	1905.13	2071.23	1815.61	1930.66	0.00428911
2	2597053	2599958	FGRAMPH1_01G10787	FGSG_30254	unnamed protein product	3.05	2.59	5.93	3.85667	11.33	9.02	7.58	9.31	1.28605e-06
2	2605130	2610597	FGRAMPH1_01G10791	FGSG_08774	hexokinase	513.84	398.63	325.84	412.77	148.44	108.35	138.11	131.633	2.31906e-07
2	2612412	2614638	FGRAMPH1_01G10797	FGSG_08777	peptidyl-prolyl cis-trans isomerase ppi1	26.37	37.68	21.77	28.6067	12.05	15.26	12.42	13.2433	0.0361797
2	2632170	2634663	FGRAMPH1_01G10813	FGSG_08785	fused signal recognition particle receptor	36.44	30.83	36.06	34.4433	8.22	13.42	10.74	10.7933	2.0083e-07
2	2649908	2654096	FGRAMPH1_01G10821	FGSG_13297	snf5-component of swi snf transcription activator complex	52.29	39.58	50.08	47.3167	20.27	17.44	18.1	18.6033	1.37383e-05
2	2670815	2674039	FGRAMPH1_01G10833	FGSG_08791	c6 zinc finger	12.06	10.29	11.48	11.2767	4.17	3.42	3.61	3.73333	1.74655e-07
2	2683759	2691185	FGRAMPH1_01G10841	FGSG_08795	polyketide synthase	0.6	0.75	0.79	0.713333	1.49	2	2.38	1.95667	1.13907e-13
2	2695585	2697624	FGRAMPH1_01G10847	FGSG_08797	alpha-d-xyloside xylohydrolase	1.49	1.32	1.04	1.28333	5.19	3.48	5.47	4.71333	2.25898e-15
2	2709036	2712905	FGRAMPH1_01G10857	FGSG_08802	mfs monocarboxylate	29.24	33.69	56.87	39.9333	2.85	2.41	4.15	3.13667	3.23393e-28
2	2717906	2718827	FGRAMPH1_01G10865	FGSG_08806	cenp-o kinetochore centromere component	9.18	7.49	7.16	7.94333	2.1	1.54	1.44	1.69333	2.67771e-07
2	2746320	2747580	FGRAMPH1_01G10881	FGSG_08813	non-structural maintenance of chromosome element 3	20.98	25.34	22.39	22.9033	3.32	5.38	4.61	4.43667	8.87503e-14
2	2747094	2748180	FGRAMPH1_01G10883	FGSG_08814	splicing factor 3B subunit 5	90.74	121.38	100.33	104.15	38.13	51.74	28.17	39.3467	0.000615028
2	2748954	2750345	FGRAMPH1_01G10885	FGSG_13294	hypothetical protein	16.94	16.14	14.94	16.0067	9.59	6.94	7.14	7.89	0.0279557
2	2787079	2788780	FGRAMPH1_01G10913	FGSG_08821	phthalate 4%2C5-dioxygenase oxygenase reductase subunit	12.85	12.46	13.2	12.8367	5.32	5.38	5.88	5.52667	0.000809356
2	2811320	2813543	FGRAMPH1_01G10931	FGSG_08827	unnamed protein product	9.39	10.34	7.51	9.08	4.04	3.83	3.23	3.7	0.000947897
2	2816717	2818308	FGRAMPH1_01G10935	FGSG_08829	unsaturated glucuronyl hydrolase	0.28	0.37	0.48	0.376667	0.89	1.52	1.59	1.33333	1.07789e-05
2	2832363	2833792	FGRAMPH1_01G10943	FGSG_08833	hypothetical protein	7.13	7.98	6.03	7.04667	2.24	1.58	2.39	2.07	2.64999e-05
2	2870763	2873358	FGRAMPH1_01G10975	FGSG_08844	hypothetical protein	105.94	69.69	98.39	91.34	11.59	11.19	8.63	10.47	8.90394e-34
2	2882159	2883626	FGRAMPH1_01G10981	FGSG_08846	transposable element TCB2 transposase	21.66	20.6	37.7	26.6533	6.79	10.45	7.61	8.28333	2.74869e-05
2	2885135	2888807	FGRAMPH1_01G10985	FGSG_08848	unnamed protein product	2.6	2.2	3.37	2.72333	0.25	0.68	0.29	0.406667	3.26139e-09
2	2896961	2900452	FGRAMPH1_01G10993	FGSG_08852	cryptochrome DASH	263.49	255.55	245.41	254.817	54.58	122.69	74.85	84.04	3.57455e-05
2	2905928	2906135	FGRAMPH1_01G11001	FGSG_30264	unnamed protein product	2.21	1.53	3.9	2.54667	0.46	0	0	0.153333	0.0221494
2	2910378	2911797	FGRAMPH1_01G11005	FGSG_08854	hypothetical protein	2.41	3.85	1.9	2.72	0.36	0.92	0.96	0.746667	0.048288
2	2914027	2914720	FGRAMPH1_01G11007	FGSG_08855	hypothetical protein	24.49	36.38	25.51	28.7933	0.45	0.67	0.52	0.546667	5.00563e-34
2	2915092	2916534	FGRAMPH1_01G11009	FGSG_08856	hypothetical protein	16.59	16.71	22.99	18.7633	7.63	6.89	8.95	7.82333	0.00284089
2	2919845	2921961	FGRAMPH1_01G11015	FGSG_08859	hypothetical protein	18.66	15.84	16.53	17.01	3.52	3.46	4.19	3.72333	2.59162e-14
2	2944777	2946984	FGRAMPH1_01G11049	FGSG_13276	ubiquinone biosynthesis coq- mitochondrial	55.33	56.46	50.18	53.99	28.27	21.84	19.03	23.0467	0.00060835
2	2959004	2962017	FGRAMPH1_01G11061	FGSG_08875	sulfate adenylyltransferase	48.78	40.2	30.51	39.83	111.68	48.85	99.24	86.59	2.76593e-08
2	2969545	2969869	FGRAMPH1_01G11065	FGSG_08877	hypothetical protein	3.39	1.4	3.27	2.68667	4.58	10.83	5.58	6.99667	0.000434568
2	2973619	2974185	FGRAMPH1_01G11067	FGSG_08878	hypothetical protein	132.81	161.63	103.09	132.51	31.37	38.36	43.9	37.8767	1.35598e-08
2	2980444	2982185	FGRAMPH1_01G11073	FGSG_08881	unnamed protein product	27.5	24.23	29.05	26.9267	10.72	11.13	11.02	10.9567	0.000221634
2	2991463	2994765	FGRAMPH1_01G11083	FGSG_13274	Meiotic activator RIM4	9.76	8.87	9.05	9.22667	1.68	2.98	1.8	2.15333	6.78456e-10
2	2995612	2998311	FGRAMPH1_01G11085	FGSG_08884	hypothetical protein FPSE_08230	697.3	698.62	622	672.64	148.82	174.39	164.11	162.44	1.40862e-20
2	3005910	3008142	FGRAMPH1_01G11095	FGSG_08889	ap endonuclease 2	11.47	10.5	10.9	10.9567	4.43	5.56	3.36	4.45	0.00140834
2	3020456	3020838	FGRAMPH1_01G11107	FGSG_15525	unnamed protein product	3.54	5.65	3.23	4.14	0.65	1.2	0.94	0.93	0.0235407
2	3028714	3030097	FGRAMPH1_01G11115	FGSG_08897	pre-mRNA-splicing factor slu7	23.24	25.79	23.83	24.2867	11.64	11.98	10.02	11.2133	0.00223945
2	3030335	3035580	FGRAMPH1_01G11117	FGSG_08898	dna polymerase zeta subunit	2.78	2.02	2.59	2.46333	0.5	0.66	0.57	0.576667	1.09962e-08
2	3044069	3045056	FGRAMPH1_01G11123	FGSG_08901	pre-mRNA splicing factor cwc24	18.21	22.44	21.63	20.76	9.75	11.25	9.34	10.1133	0.018857
2	3045612	3046812	FGRAMPH1_01G11125	FGSG_08902	initiation-specific alpha-mannosyltransferase	36.58	49.61	31.56	39.25	2.48	3.29	2.8	2.85667	2.66907e-38
2	3046981	3048400	FGRAMPH1_01G11127	FGSG_08903	hypothetical protein	20.34	25.6	19.83	21.9233	7.08	6.72	5.22	6.34	7.63516e-08
2	3051550	3059562	FGRAMPH1_01G11133	FGSG_08904	anucleate primary sterigmata a	26.88	14.67	26.78	22.7767	9.54	5.69	8.51	7.91333	0.000222491
2	3072460	3072649	FGRAMPH1_01G11141	FGSG_15527	unnamed protein product	10.89	11.53	9.88	10.7667	2.28	4.23	2.7	3.07	0.016254
2	3073190	3075389	FGRAMPH1_01G11143	FGSG_08906	HAL kinase	60.93	45.32	40.85	49.0333	19.76	19.76	19.73	19.75	0.00013463
2	3077805	3078935	FGRAMPH1_01G11145	FGSG_08907	endoglucanase C	128.15	122.42	125.69	125.42	45.82	59.83	44.81	50.1533	2.27439e-05
2	3080602	3082365	FGRAMPH1_01G11149	FGSG_08909	cystathionine beta	2	2.78	1.44	2.07333	0.31	0.47	0.49	0.423333	0.000116058
2	3083251	3085616	FGRAMPH1_01G11151	FGSG_11629	IMP-specific 5'-nucleotidase 1	127.6	106.51	166.51	133.54	42.54	74.26	54.22	57.0067	0.00485634
2	3097794	3098601	FGRAMPH1_01G11157	FGSG_08911	hypothetical protein	55.76	86.33	54.84	65.6433	14.6	13.65	13.5	13.9167	1.83192e-14
2	3111772	3113703	FGRAMPH1_01G11169	FGSG_08915	palmitoyltransferase pfa5	64.51	65.31	64.8	64.8733	17.91	21.01	15.87	18.2633	5.78459e-13
2	3119995	3123807	FGRAMPH1_01G11173	FGSG_08916	histone-lysine n-methyltransferase ash1l	48.09	37.31	43.75	43.05	10.57	9.8	10.52	10.2967	1.14535e-16
2	3125751	3127710	FGRAMPH1_01G11177	FGSG_08917	sfh5-phospholipid transporter	29.36	21.36	30.57	27.0967	3.31	2.87	4.13	3.43667	4.0193e-24
2	3128606	3130682	FGRAMPH1_01G11179	FGSG_08918	hypothetical protein	0.54	0.16	0.68	0.46	0.05	0.02	0.05	0.04	0.00526573
2	3140041	3141665	FGRAMPH1_01G11189	FGSG_08923	hypothetical protein	18.97	27.41	12.94	19.7733	9.57	8.61	7.61	8.59667	0.0218327
2	3153322	3157148	FGRAMPH1_01G11201	FGSG_08924	c6 transcription	44.84	34.39	35.02	38.0833	18.23	17.58	17.97	17.9267	0.0048201
2	3178375	3181646	FGRAMPH1_01G11215	FGSG_08928	pab-dependent poly -specific ribonuclease subunit pan3	41.19	44.63	38.68	41.5	19.44	14.1	19.44	17.66	0.000390827
2	3185611	3187762	FGRAMPH1_01G11221	FGSG_08931	mitochondrial carrier rim2	14.57	16.03	19.35	16.65	8.56	7.83	5.92	7.43667	0.00798747
2	3189483	3191805	FGRAMPH1_01G11225	FGSG_08933	pre-mrna splicing	31.83	28.15	31.96	30.6467	12.09	11.32	12.25	11.8867	5.09392e-06
2	3193601	3194636	FGRAMPH1_01G11227	FGSG_08934	hypothetical protein	6.45	7.28	7.26	6.99667	2.96	3.18	2.91	3.01667	0.0150138
2	3205535	3207062	FGRAMPH1_01G11233	FGSG_08937	mate efflux family	19.14	19.94	26.47	21.85	8.31	11.69	11.96	10.6533	0.0323077
2	3221079	3223138	FGRAMPH1_01G11239	FGSG_08940	Integral membrane sed5	76.92	78.32	70.15	75.13	34.66	37.29	35.65	35.8667	0.00181531
2	3243647	3244448	FGRAMPH1_01G11259	FGSG_08950	tyrosine phosphatase	17.24	23.23	22.55	21.0067	51.37	56.51	50.51	52.7967	1.04725e-20
2	3253886	3256721	FGRAMPH1_01G11267	FGSG_11609	unnamed protein product	4.66	3.71	4.04	4.13667	1.54	1.52	1.68	1.58	0.000654756
2	3348858	3350140	FGRAMPH1_01G11293	FGSG_11622	replication fork protection complex subunit csm3 swi3	36.28	36.53	32.49	35.1	11.35	13	11.16	11.8367	2.88329e-07
2	3364577	3366398	FGRAMPH1_01G11303	FGSG_02783	sterol 24-C-methyltransferase	217.74	178.61	254.24	216.863	98.8	61.28	91.76	83.9467	0.000203782
2	3368865	3369516	FGRAMPH1_01G11307	FGSG_02784	Mitochondrial zinc maintenance mitochondrial	90.4	149.98	100.49	113.623	54.78	63.82	49.14	55.9133	0.0399176
2	3371402	3376005	FGRAMPH1_01G11311	FGSG_02786	related to multidrug resistance	3.14	3.48	3.34	3.32	1.26	0.93	1.13	1.10667	1.85655e-05
2	3413250	3415279	FGRAMPH1_01G11339	FGSG_02798	nucleus export brr6	20.44	22.17	20.79	21.1333	7.46	7.36	7.28	7.36667	2.03893e-07
2	3422371	3426326	FGRAMPH1_01G11343	FGSG_02800	unnamed protein product	0.1	0.1	0.17	0.123333	0.26	0.42	0.21	0.296667	0.00576678
2	3426601	3429417	FGRAMPH1_01G11345	FGSG_02801	transcriptional activator SPT8	22.52	17.56	17.2	19.0933	5.8	6.32	5.22	5.78	1.29278e-08
2	3443085	3445614	FGRAMPH1_01G11357	FGSG_02805	unnamed protein product	4.35	3.88	4.38	4.20333	1.75	1.87	2.03	1.88333	0.0168209
2	3456218	3457364	FGRAMPH1_01G11365	FGSG_02809	sensitivity to red light reduced- srr1	8.84	12.6	8.5	9.98	5.78	2.32	4.64	4.24667	0.0466678
2	3458216	3459561	FGRAMPH1_01G11367	FGSG_02810	hypothetical protein	347.22	353.62	309.65	336.83	66.27	58.27	64.99	63.1767	8.94973e-30
2	3472166	3474326	FGRAMPH1_01G11377	FGSG_02814	transcription factor	675.39	538.04	798.51	670.647	2814.67	1392	2396.36	2201.01	4.95783e-18
2	3482089	3483516	FGRAMPH1_01G11383	FGSG_02817	hypothetical protein	28.81	23.59	29.68	27.36	4.3	2.35	4.72	3.79	6.72299e-18
2	3489486	3492724	FGRAMPH1_01G11389	FGSG_02820	k(+) h(+) antiporter 1	15.71	11.02	13.16	13.2967	1.19	0.22	1.41	0.94	1.27118e-05
2	3497007	3498444	FGRAMPH1_01G11393	FGSG_02822	unnamed protein product	6.99	7.25	6.04	6.76	16.76	14.88	15.49	15.71	1.39027e-15
2	3509960	3510980	FGRAMPH1_01G11403	FGSG_02827	hypothetical protein	0.99	0.98	0.99	0.986667	8.08	10.36	6.95	8.46333	1.87268e-28
2	3511638	3512541	FGRAMPH1_01G11405	FGSG_02828	hypothetical protein	33.73	33.98	34.2	33.97	259.59	297.6	250.35	269.18	1.88536e-96
2	3512873	3513668	FGRAMPH1_01G11407	FGSG_02829	Gluconate 5-dehydrogenase	25.6	36.19	31.29	31.0267	15.3	11.12	11.83	12.75	0.00107114
2	3518576	3519422	FGRAMPH1_01G11413	FGSG_12573	enoyl- hydratase	0.81	0.86	1.55	1.07333	2.83	3.73	2.9	3.15333	3.63562e-06
2	3521792	3523488	FGRAMPH1_01G11415	FGSG_12572	hypothetical protein	18.1	17.81	21.07	18.9933	37.91	40.51	36.99	38.47	4.62673e-17
2	3523777	3524395	FGRAMPH1_01G11417	FGSG_12571	williams-beuren syndrome chromosomal region 27	1.7	0.95	0.98	1.21	2.17	4.74	1.95	2.95333	0.00166916
2	3524851	3525469	FGRAMPH1_01G11419	FGSG_12570	GNAT family acetyltransferase	1.26	1.76	1.39	1.47	2.95	3.95	3.45	3.45	0.000145802
2	3529326	3531662	FGRAMPH1_01G11425	FGSG_02835	transcription factor	2.43	2.41	1.6	2.14667	1.12	0.41	0.98	0.836667	0.04794
2	3543125	3545277	FGRAMPH1_01G11433	FGSG_02839	peptide transporter	50.14	34.56	47.7	44.1333	0.23	0.46	0.25	0.313333	5.36111e-92
2	3551323	3552100	FGRAMPH1_01G11435	FGSG_02840	hypothetical protein	40.91	47.53	42.94	43.7933	3.03	4.21	3.5	3.58	2.5963e-36
2	3558395	3559968	FGRAMPH1_01G11443	FGSG_02844	integral membrane	35.23	39.2	36.84	37.09	14.66	13.91	12.96	13.8433	9.46549e-07
2	3561385	3563365	FGRAMPH1_01G11447	FGSG_16381	unnamed protein product	1.06	1.03	0.84	0.976667	0	0	0	0	6.86447e-08
2	3565161	3570074	FGRAMPH1_01G11451	FGSG_02847	ABC transporter CDR4	0.23	0.23	0.38	0.28	0.03	0.06	0.06	0.05	0.0094395
2	3579749	3581189	FGRAMPH1_01G11459	FGSG_02851	fumarylacetoacetase	4	3.29	4.61	3.96667	15.74	12.45	14.22	14.1367	5.712e-23
2	3581236	3581908	FGRAMPH1_01G11461	FGSG_02852	maleylacetoacetate isomerase	0.2	0.27	0	0.156667	3.92	2.31	1.93	2.72	4.24868e-09
2	3593790	3595616	FGRAMPH1_01G11479	FGSG_16377	related to oxidoreductase	55.51	57.77	37.52	50.2667	161.44	136.01	161.01	152.82	7.05118e-24
2	3596028	3597799	FGRAMPH1_01G11481	FGSG_12563	hypothetical protein	0.06	0.44	0.12	0.206667	0.7	0.73	0.45	0.626667	0.00671906
2	3598265	3598661	FGRAMPH1_01G11483	FGSG_02861	hypothetical protein	3.5	7.56	0.23	3.76333	0	0.4	0	0.133333	0.00684381
2	3599125	3599617	FGRAMPH1_01G11485	FGSG_12562	related to GNAT family	4.74	5.72	7.59	6.01667	0.68	0.81	1.79	1.09333	0.00019479
2	3599725	3600976	FGRAMPH1_01G11487	FGSG_02862	integral membrane	22.41	21.95	21.42	21.9267	5.93	5.72	4.67	5.44	1.05452e-12
2	3602156	3603901	FGRAMPH1_01G11491	FGSG_02863	oxidoreductase	2.66	4.48	3.41	3.51667	44.83	20.65	32.11	32.53	1.05508e-37
2	3604052	3604862	FGRAMPH1_01G11493	FGSG_02864	hypothetical protein	0	0	0	0	0.61	0.25	0.26	0.373333	0.00337698
2	3612686	3614446	FGRAMPH1_01G11503	FGSG_02869	multidrug resistant	3.64	3.12	3.82	3.52667	0.03	0.09	0	0.04	5.52784e-13
2	3615234	3620131	FGRAMPH1_01G11505	FGSG_02870	brefeldin a resistance	24.17	22.08	15.25	20.5	4.19	6.49	4.73	5.13667	6.91693e-10
2	3621111	3621690	FGRAMPH1_01G11507	FGSG_02871	hypothetical protein	13.47	17.2	7.83	12.8333	0.55	2.03	1.59	1.39	1.48627e-08
2	3621562	3623837	FGRAMPH1_01G11509	FGSG_02872	hypothetical protein	12.67	11.45	13.62	12.58	1.8	3.92	2.61	2.77667	4.57907e-09
2	3649907	3652120	FGRAMPH1_01G11525	FGSG_02880	sulfite oxidase	2.07	5.06	2.02	3.05	108.03	62.91	84.94	85.2933	3.90403e-68
2	3652682	3654825	FGRAMPH1_01G11527	FGSG_02881	catalase	0.09	0.31	0.07	0.156667	2.56	1.23	2.2	1.99667	2.71474e-12
2	3655315	3656275	FGRAMPH1_01G11529	FGSG_02882	iron-dependent peroxidase	0.57	1.18	1.52	1.09	8.53	4.67	5.07	6.09	9.3461e-14
2	3656980	3658411	FGRAMPH1_01G11531	FGSG_02883	hypothetical protein	0.13	0.32	0.11	0.186667	0.57	0.16	0.97	0.566667	0.0176411
2	3662834	3663912	FGRAMPH1_01G11539	FGSG_02886	isoflavone reductase family	0.27	0	0.05	0.106667	0.66	0.39	0.82	0.623333	0.00446949
2	3678045	3680044	FGRAMPH1_01G11555	FGSG_02893	arginine deiminase type-3	5.42	5.4	8.53	6.45	16.21	18.02	16.07	16.7667	4.54415e-16
2	3682961	3684925	FGRAMPH1_01G11559	FGSG_02895	hypothetical protein	5.06	5.17	7.58	5.93667	2.67	2.21	2.58	2.48667	0.00856165
2	3699074	3700452	FGRAMPH1_01G11567	FGSG_02899	hypothetical protein	7.14	10.06	11.05	9.41667	1.96	1.73	1.35	1.68	1.3655e-10
2	3706301	3707114	FGRAMPH1_01G11571	FGSG_12557	hypothetical protein	32.85	28.92	32.21	31.3267	8.25	8.41	7.64	8.1	8.87702e-12
2	3710306	3712886	FGRAMPH1_01G11573	FGSG_02901	hypothetical protein	13.22	10.64	19.91	14.59	87.25	84.19	98.69	90.0433	9.87841e-42
2	3719771	3720518	FGRAMPH1_01G11579	FGSG_02903	antifungal defensin	0.12	0.12	0	0.08	1088.88	1093.71	998.84	1060.48	9.1807e-79
2	3720881	3721462	FGRAMPH1_01G11581	FGSG_02904	hypothetical protein	0.09	0	0.19	0.0933333	6	4.11	7.68	5.93	1.37765e-11
2	3723983	3724726	FGRAMPH1_01G11585	FGSG_12555	hypothetical protein	682.59	692.61	2145.69	1173.63	3712.04	3744.1	3846.38	3767.51	0.000777648
2	3726373	3727627	FGRAMPH1_01G11587	FGSG_02906	isoflavone reductase	16.8	13.86	21.19	17.2833	66.29	101.49	78.44	82.0733	1.15911e-32
2	3729330	3730845	FGRAMPH1_01G11591	FGSG_02907	hypothetical protein	43.23	60.29	52.18	51.9	2.75	2.73	3.21	2.89667	2.56279e-59
2	3735391	3736228	FGRAMPH1_01G11595	FGSG_02909	unnamed protein product	40.37	42.19	42.74	41.7667	0.11	0.42	0	0.176667	1.92763e-46
2	3736578	3737450	FGRAMPH1_01G11597	FGSG_02910	unnamed protein product	3.36	3.56	2.16	3.02667	0	0.22	0	0.0733333	1.82361e-07
2	3741173	3742031	FGRAMPH1_01G11603	FGSG_02913	unnamed protein product	26.32	32.32	27.82	28.82	1.01	1.88	2.49	1.79333	1.53605e-29
2	3750500	3752159	FGRAMPH1_01G11613	FGSG_02917	cellobiose dehydrogenase	0	0.03	0.03	0.02	0.33	0.64	0.69	0.553333	4.33242e-05
2	3753404	3754655	FGRAMPH1_01G11615	FGSG_02918	Pepsin A	36.08	34.09	48.51	39.56	131.23	171.94	151.81	151.66	4.64431e-33
2	3769042	3771631	FGRAMPH1_01G11629	FGSG_02925	hypothetical protein	16.62	18.65	4.13	13.1333	38.55	40.56	38.34	39.15	0.00198365
2	3773224	3774115	FGRAMPH1_01G11633	FGSG_02926	hypothetical protein	57.38	63.11	60.77	60.42	324.37	394.19	324.62	347.727	7.36797e-71
2	3787768	3788627	FGRAMPH1_01G11647	FGSG_02932	hypothetical protein	3.91	4.44	4.44	4.26333	24.93	23.23	22.17	23.4433	1.55329e-39
2	3800933	3802649	FGRAMPH1_01G11661	FGSG_02938	unnamed protein product	1.36	2.25	1.25	1.62	4.66	2.5	3.33	3.49667	8.26303e-06
2	3803823	3804644	FGRAMPH1_01G11663	FGSG_02939	hypothetical protein	2.2	1.86	1.43	1.83	9.74	7.15	7.33	8.07333	1.1184e-14
2	3805263	3807649	FGRAMPH1_01G11665	FGSG_12552	hypothetical protein	1.68	0.95	1.08	1.23667	0.12	0.55	0.16	0.276667	0.00515647
2	3812181	3813662	FGRAMPH1_01G11671	FGSG_02942	g- coupled receptor	6.58	5.36	6.81	6.25	0	0.19	0.06	0.0833333	9.94473e-21
2	3834567	3836040	FGRAMPH1_01G11689	FGSG_02950	amino acid transporter	9.59	9.18	10.48	9.75	1.46	1.6	1.13	1.39667	1.2029e-17
2	3837922	3839509	FGRAMPH1_01G11691	FGSG_12548	Feruloyl esterase	18.27	17.73	13.86	16.62	91.15	89.37	90.29	90.27	1.41921e-58
2	3853925	3855192	FGRAMPH1_01G11709	FGSG_02958	unnamed protein product	0.61	0.61	0.45	0.556667	0	0	0	0	0.00626556
2	3855382	3856699	FGRAMPH1_01G11711	FGSG_02959	hypothetical protein	0.47	0.54	0.72	0.576667	0.11	0	0.04	0.05	0.00979303
2	3863395	3865518	FGRAMPH1_01G11723	FGSG_02965	unnamed protein product	1.19	1.3	1.22	1.23667	0.07	0.02	0.02	0.0366667	3.2929e-08
2	3865590	3867408	FGRAMPH1_01G11725	FGSG_02966	mfs-multidrug-resistance transporter	11.11	9.49	12.58	11.06	93.78	59.81	81.31	78.3	2.93053e-53
2	3872902	3875290	FGRAMPH1_01G11731	FGSG_02969	transcription factor	1.23	0.88	0.66	0.923333	1.58	1.69	2.32	1.86333	7.38414e-05
2	3875610	3876217	FGRAMPH1_01G11733	FGSG_02970	carbonic anhydrase	1.19	1.63	0.81	1.21	20.36	12.5	13.78	15.5467	1.24295e-27
2	3887405	3889913	FGRAMPH1_01G11747	FGSG_02974	peroxidase/catalase 2	81.76	66.21	51.17	66.38	190.77	112.71	184.84	162.773	6.34836e-13
2	3893288	3894406	FGRAMPH1_01G11751	FGSG_02975	OV-16 antigen	25.48	43.49	23.65	30.8733	6.4	7.09	6.6	6.69667	3.30681e-09
2	3915354	3916648	FGRAMPH1_01G11769	FGSG_02981	related to integral membrane PTH11	206.32	212.32	191.74	203.46	12.33	9.61	8.53	10.1567	7.2016e-90
2	3917757	3919515	FGRAMPH1_01G11771	FGSG_02982	pisatin demethylase	34.72	31.58	28.34	31.5467	2.06	2.43	1.59	2.02667	1.45574e-51
2	3920435	3921711	FGRAMPH1_01G11773	FGSG_02983	hypothetical protein	6.81	5.27	9.12	7.06667	0.31	0.42	0.26	0.33	4.25545e-18
2	3924181	3926011	FGRAMPH1_01G11775	FGSG_02984	Phosphoethanolamine N-methyltransferase 3	106.65	129.68	102.32	112.883	25.19	27.19	23.84	25.4067	9.69793e-20
2	3942663	3944800	FGRAMPH1_01G11799	FGSG_02992	related to tartrate transporter	5.54	3.7	4.33	4.52333	0.85	0.97	0.73	0.85	5.99028e-08
2	3946814	3947500	FGRAMPH1_01G11803	FGSG_02994	hypothetical protein	1.01	0.08	0.37	0.486667	0	0	0	0	0.0363647
2	3958250	3959366	FGRAMPH1_01G11815	FGSG_02999	hypothetical protein	3.09	2.57	1.41	2.35667	0.14	0.57	0.28	0.33	0.000222532
2	3966697	3968100	FGRAMPH1_01G11825	FGSG_03004	hypothetical protein	1.17	1.57	0.58	1.10667	0.16	0.48	0.15	0.263333	0.0398094
2	3983896	3985596	FGRAMPH1_01G11841	FGSG_03011	mrna 3 -end-processing yth1	23.62	30.63	21.63	25.2933	130.27	100.72	122.14	117.71	1.5099e-42
2	3986025	3986302	FGRAMPH1_01G11843	FGSG_15168	hypothetical protein	0.9	1.78	1.98	1.55333	5.63	5.44	3.86	4.97667	0.00150761
2	3992590	3994110	FGRAMPH1_01G11851	FGSG_03014	hexokinase	18.94	29.36	10.08	19.46	108.91	131.14	120.35	120.133	3.95344e-27
2	4023125	4023938	FGRAMPH1_01G11879	FGSG_03025	Glycoside hydrolase family 43	3.6	3.41	1.74	2.91667	11.49	13.28	12.14	12.3033	1.98236e-17
2	4024710	4027188	FGRAMPH1_01G11881	FGSG_03026	ribonucleoside-triphosphate reductase	1.62	1.48	1.61	1.57	5.08	4.23	4.96	4.75667	1.00607e-17
2	4027978	4029502	FGRAMPH1_01G11883	FGSG_03027	aminopeptidase Y	2.76	4.13	1.4	2.76333	1.07	0.69	1.04	0.933333	0.0248007
2	4029754	4030732	FGRAMPH1_01G11885	FGSG_03028	hypothetical protein	480.21	1179.72	268.34	642.757	33734.5	36486.3	31057.9	33759.6	2.22527e-23
2	4034005	4035292	FGRAMPH1_01G11887	FGSG_12530	unnamed protein product	4.36	6.43	1.82	4.20333	99.17	111.62	89.62	100.137	7.88862e-63
2	4040812	4041964	FGRAMPH1_01G11893	FGSG_03031	unnamed protein product	2.4	2.95	1.91	2.42	0.39	0.24	0.38	0.336667	1.29008e-05
2	4045214	4047274	FGRAMPH1_01G11897	FGSG_03033	msf membrane transporter	14.79	24.47	16.73	18.6633	121.15	86.19	119.53	108.957	7.91951e-42
2	4073439	4074464	FGRAMPH1_01G11923	FGSG_03045	phospholipid-translocating atpase	0.25	0.2	0.05	0.166667	0.1	1.44	0.45	0.663333	0.0240751
2	4077740	4078286	FGRAMPH1_01G11927	FGSG_03046	hypothetical protein	8.96	15.05	11.83	11.9467	427.92	313.46	387.3	376.227	1.17617e-139
2	4091008	4093801	FGRAMPH1_01G11939	FGSG_03052	hypothetical protein	0.72	0.5	0.31	0.51	0.03	0	0	0.01	9.25589e-05
2	4101526	4103144	FGRAMPH1_01G11949	FGSG_12522	unnamed protein product	10.28	14.54	9.58	11.4667	1.2	2.94	2.56	2.23333	6.58284e-08
2	4103248	4104079	FGRAMPH1_01G11951	FGSG_03057	hypothetical protein	2.48	2.02	2.31	2.27	0.35	0.59	0.5	0.48	0.00282048
2	4113656	4117834	FGRAMPH1_01G11963	FGSG_03062	unnamed protein product	0.09	0.35	0.12	0.186667	0	0.04	0.01	0.0166667	0.0194803
2	4120549	4122165	FGRAMPH1_01G11967	FGSG_03063	ammonium transporter 1	0.98	1	0.63	0.87	0	0	0	0	2.63139e-06
2	4126876	4129108	FGRAMPH1_01G11973	FGSG_03066	bifunctional lycopene cyclase phytoene synthase	53.64	89.73	24.45	55.94	13.74	17.48	15.39	15.5367	9.89465e-05
2	4135350	4136779	FGRAMPH1_01G11979	FGSG_03069	dihydrodipicolinate synthetase family	37.53	51.01	35.3	41.28	391.11	271.9	382.25	348.42	1.8508e-64
2	4137599	4138499	FGRAMPH1_01G11981	FGSG_12520	E3 ubiquitin- ligase ARIH1	0.05	0.15	0.06	0.0866667	0.69	0.54	0.31	0.513333	0.00825863
2	4140424	4141862	FGRAMPH1_01G11985	FGSG_03071	L-saccharopine oxidase	0.38	0.79	0.27	0.48	2.69	3.27	3.1	3.02	4.17085e-13
2	4143595	4145503	FGRAMPH1_01G11987	FGSG_03072	tripeptidyl-peptidase I	0.13	0.03	0	0.0533333	2.5	3.47	3.88	3.28333	9.09326e-21
2	4149250	4150492	FGRAMPH1_01G11993	FGSG_03075	pyrroline-5-carboxylate reductase	0.94	0.98	0.66	0.86	4.15	2.98	3.56	3.56333	7.67085e-10
2	4150905	4152571	FGRAMPH1_01G11995	FGSG_12519	probable aspartate cytoplasmic	0.22	0.34	0.28	0.28	1.22	0.34	0.86	0.806667	0.00353308
2	4153528	4154842	FGRAMPH1_01G11997	FGSG_12518	aspartate cytoplasmic	0.7	1.67	3.44	1.93667	11.63	5.57	9.26	8.82	3.58872e-10
2	4162803	4164015	FGRAMPH1_01G12005	FGSG_03078	hypothetical protein	13.88	17.75	15.65	15.76	48.73	41.67	51.43	47.2767	1.20945e-27
2	4172952	4174077	FGRAMPH1_01G12015	FGSG_03081	mate efflux family subfamily	3.74	4.6	1.61	3.31667	15.03	10.11	12.28	12.4733	3.32567e-13
2	4174329	4175493	FGRAMPH1_01G12017	FGSG_03082	unnamed protein product	0.31	0.43	0.48	0.406667	0.92	0.79	1.14	0.95	0.0286257
2	4176155	4178753	FGRAMPH1_01G12019	FGSG_03083	mfs monosaccharide	2	1.12	1.61	1.57667	0.23	0.61	0.28	0.373333	0.00412393
2	4189067	4190947	FGRAMPH1_01G12031	FGSG_30290	integral membrane	3.94	5.98	2.71	4.21	0.93	0.9	0.72	0.85	1.47265e-05
2	4191474	4191660	FGRAMPH1_01G12033	FGSG_30291	unnamed protein product	6.39	7.08	5.15	6.20667	0.26	0.24	0	0.166667	0.000273059
2	4192699	4193558	FGRAMPH1_01G12035	FGSG_03088	glyoxalase bleomycin resistance dioxygenase superfamily	0.9	1.51	0.56	0.99	6.98	4.66	6.58	6.07333	1.83314e-14
2	4200721	4201972	FGRAMPH1_01G12041	FGSG_03091	integral membrane	0.8	0.8	0.13	0.576667	0	0	0.15	0.05	0.0280848
2	4203464	4205142	FGRAMPH1_01G12043	FGSG_12511	amino acid permease	1.78	1.01	1.13	1.30667	0.03	0.14	0	0.0566667	2.81252e-06
2	4206733	4208197	FGRAMPH1_01G12047	FGSG_16329	annexin a11	1.78	1.86	1.07	1.57	5.43	5.92	6.14	5.83	6.50594e-16
2	4208359	4209206	FGRAMPH1_01G12049	FGSG_03094	sps19-peroxisomal -dienoyl- reductase	0	0	0.25	0.0833333	1.56	1.78	1.05	1.46333	2.72771e-06
2	4218243	4219411	FGRAMPH1_01G12059	FGSG_03099	unnamed protein product	5.99	3.72	5.7	5.13667	0.95	0.5	0.04	0.496667	7.89144e-08
2	4222980	4223961	FGRAMPH1_01G12063	FGSG_03101	hypothetical protein	0.65	0.88	0.1	0.543333	0.68	1.27	1.56	1.17	0.030302
2	4224550	4225720	FGRAMPH1_01G12065	FGSG_12509	hypothetical protein	1.49	1.59	1.85	1.64333	0.29	0.76	0.28	0.443333	0.0205769
2	4226391	4228341	FGRAMPH1_01G12067	FGSG_03102	arginine metabolism regulation ii	2.34	2.14	1.97	2.15	0.79	0.75	0.57	0.703333	0.00328915
2	4229030	4229855	FGRAMPH1_01G12069	FGSG_03103	hypothetical protein	1.72	1.21	0.49	1.14	2.21	2.91	2.3	2.47333	0.0021519
2	4230230	4231833	FGRAMPH1_01G12071	FGSG_03104	unnamed protein product	1.55	2.63	2.28	2.15333	0.42	0.39	0.07	0.293333	6.29418e-05
2	4233542	4235147	FGRAMPH1_01G12073	FGSG_12508	s-adenosylmethionine-dependent methyltransferase family	9.5	11.36	8.67	9.84333	1.4	2.27	2.71	2.12667	4.64056e-08
2	4238632	4239674	FGRAMPH1_01G12079	FGSG_03106	alpha-mannosyltransferase alg11p	3.64	2.97	4.17	3.59333	0.63	0.72	0.28	0.543333	3.54923e-06
2	4248657	4249902	FGRAMPH1_01G12087	FGSG_03110	hypothetical protein	2.54	2.98	1.82	2.44667	0	0.04	0	0.0133333	3.58519e-07
2	4251413	4254317	FGRAMPH1_01G12089	FGSG_03111	urea active transporter 1	25.79	34.29	10.19	23.4233	1.3	2.39	0.76	1.48333	6.68206e-07
2	4254932	4256518	FGRAMPH1_01G12093	FGSG_03113	unnamed protein product	4.24	3.42	3.95	3.87	0.79	0.51	0.63	0.643333	3.74688e-08
2	4258658	4260967	FGRAMPH1_01G12095	FGSG_03114	glutamate carboxypeptidase 2	2.7	3.86	1.05	2.53667	0.69	0.74	0.65	0.693333	0.00302375
2	4263277	4265177	FGRAMPH1_01G12097	FGSG_12505	major facilitator superfamily transporter	1.76	2.15	1.71	1.87333	0.31	0.26	0.47	0.346667	7.92147e-05
2	4267126	4268257	FGRAMPH1_01G12101	FGSG_03116	hypothetical protein	2.06	4.32	1.6	2.66	6.53	6.17	7.48	6.72667	1.86964e-06
2	4277746	4279020	FGRAMPH1_01G12111	FGSG_03121	pectin lyase precursor	3.73	5.75	3.31	4.26333	0.38	1.02	0.7	0.7	2.72626e-06
2	4291091	4294013	FGRAMPH1_01G12119	FGSG_03124	O-acetyltransferase CAS1	4.35	3.6	3.08	3.67667	0.04	0.19	0	0.0766667	7.50984e-06
2	4296116	4296954	FGRAMPH1_01G12123	FGSG_03126	hypothetical protein	387.88	991.12	396.8	591.933	1293.53	1299.02	1183.76	1258.77	1.56883e-07
2	4298418	4299350	FGRAMPH1_01G12127	FGSG_03128	hypothetical protein	1.3	0.94	0.92	1.05333	19.26	16.3	18.03	17.8633	9.9949e-50
2	4305049	4305573	FGRAMPH1_01G12133	FGSG_12503	hypothetical protein	1.06	2.21	1.52	1.59667	0	0	0	0	0.000220732
2	4314249	4315359	FGRAMPH1_01G12143	FGSG_03134	hypothetical protein	147.38	197.62	119.33	154.777	74.17	71.7	74.44	73.4367	0.01297
2	4320258	4322358	FGRAMPH1_01G12149	FGSG_03136	Benzoylformate decarboxylase	0.56	0.02	0.11	0.23	1.16	0.79	0.77	0.906667	0.00108355
2	4327628	4330133	FGRAMPH1_01G12155	FGSG_03139	beta-glucosidase I	0.09	0	0	0.03	0.23	0.14	0.26	0.21	0.0075465
2	4332669	4336594	FGRAMPH1_01G12159	FGSG_03141	hypothetical protein	6.99	5.13	6.57	6.23	2.28	2.44	2.34	2.35333	0.000107397
2	4350135	4351167	FGRAMPH1_01G12171	FGSG_03146	CMGC SRPK kinase	2.56	5.91	3.69	4.05333	0.6	1.17	0.79	0.853333	0.000411102
2	4351599	4352754	FGRAMPH1_01G12173	FGSG_03147	pyridoxal-phosphate dependent enzyme	0.55	2.4	0.74	1.23	19.91	13.92	18.06	17.2967	1.00018e-30
2	4352996	4354863	FGRAMPH1_01G12175	FGSG_03148	uracil catabolism 4	25.42	31.41	21.91	26.2467	148.41	115.48	141.81	135.233	8.96575e-48
2	4356883	4357933	FGRAMPH1_01G12179	FGSG_03150	aminoglycoside phosphotransferase	17.64	16.3	14.32	16.0867	53.46	52.75	58.75	54.9867	1.04963e-33
2	4359351	4360689	FGRAMPH1_01G12181	FGSG_03151	Puromycin-sensitive aminopeptidase	1.04	1.78	2.53	1.78333	5.6	6.04	6.14	5.92667	3.90318e-11
2	4366708	4373493	FGRAMPH1_01G12185	FGSG_03153	unnamed protein product	0.15	0.13	0.02	0.1	0.02	0	0	0.00666667	0.0213515
2	4376349	4377775	FGRAMPH1_01G12189	FGSG_03154	L-pipecolate oxidase	1.56	1.37	1.45	1.46	3.73	3.66	4.48	3.95667	9.7569e-10
2	4382353	4384095	FGRAMPH1_01G12197	FGSG_03158	peptidoglycan binding domain containing	1.02	1.13	0.76	0.97	0	0	0	0	6.8765e-07
2	4391740	4392812	FGRAMPH1_01G12205	FGSG_03162	formate transporter	46.15	40.2	77.21	54.52	5.22	13.13	5.43	7.92667	2.66292e-11
2	4393361	4395482	FGRAMPH1_01G12207	FGSG_03163	hypothetical protein	4.83	6.05	6.21	5.69667	1.37	0.96	1.25	1.19333	3.70209e-09
2	4398752	4399413	FGRAMPH1_01G12211	FGSG_03165	ethanolamine utilization	6.44	13	8.29	9.24333	1.57	1.77	1.63	1.65667	1.4041e-05
2	4400423	4401039	FGRAMPH1_01G12213	FGSG_03166	unnamed protein product	3.39	2.56	5.96	3.97	0	0.16	0.74	0.3	3.06772e-05
2	4418551	4420903	FGRAMPH1_01G12227	FGSG_03172	family inorganic phosphate transporter	0.65	0.27	0.72	0.546667	0	0	0.08	0.0266667	0.00129529
2	4425438	4426521	FGRAMPH1_01G12231	FGSG_03174	D-malate dehydrogenase	0.93	0.96	1.4	1.09667	7.74	4.14	6.55	6.14333	1.00041e-16
2	4427294	4428422	FGRAMPH1_01G12233	FGSG_03175	nadph2:quinone reductase	2.07	1.85	1.21	1.71	12.14	11.42	15.78	13.1133	1.37615e-33
2	4428460	4430633	FGRAMPH1_01G12235	FGSG_03176	phospholipase a2	2.33	2.95	1.4	2.22667	0.51	0.7	0.47	0.56	0.00036198
2	4450228	4451684	FGRAMPH1_01G12253	FGSG_03184	hypothetical protein	2.81	3.73	3.53	3.35667	101.03	82.88	98.01	93.9733	6.74777e-157
2	4454122	4454530	FGRAMPH1_01G12257	FGSG_03185	hypothetical protein	11.32	39.38	3.83	18.1767	146.74	182.58	134.37	154.563	9.49878e-05
2	4454888	4455674	FGRAMPH1_01G12259	FGSG_03186	short-chain dehydrogenase	0.29	0.75	0.13	0.39	0.73	1.7	1.53	1.32	0.003297
2	4458589	4459390	FGRAMPH1_01G12263	FGSG_12495	trans-aconitate 2-methyltransferase	43.5	58.13	57.45	53.0267	162.77	258.59	213.09	211.483	4.9314e-31
2	4476279	4477469	FGRAMPH1_01G12283	FGSG_03194	polygalacturonase 1 precursor	0	0.2	0.13	0.11	1.72	2.38	1.26	1.78667	6.11268e-10
2	4483237	4486030	FGRAMPH1_01G12291	FGSG_03197	hypothetical protein	0	0.02	0.04	0.02	0.16	0.08	0.1	0.113333	0.0295308
2	4493266	4494777	FGRAMPH1_01G12299	FGSG_12490	integral membrane PTH11	0	0.18	0.08	0.0866667	0.19	0.47	0.56	0.406667	0.0166527
2	4495109	4496958	FGRAMPH1_01G12301	FGSG_12489	Lipase partial	3.76	3.89	4.26	3.97	10.13	9.19	10.76	10.0267	2.70106e-16
2	4500095	4503412	FGRAMPH1_01G12305	FGSG_03202	calcium-translocating p-type pmca-type	0.28	0.23	0.46	0.323333	0.03	0.03	0	0.02	0.000952118
2	4509134	4510121	FGRAMPH1_01G12313	FGSG_12488	Retinol dehydrogenase 12	3.98	5.66	5.78	5.14	24.56	20.16	19.86	21.5267	2.2599e-28
2	4521650	4522037	FGRAMPH1_01G12327	FGSG_03211	hypothetical protein	3.31	9.15	8.34	6.93333	15.47	18.48	15.69	16.5467	1.03935e-06
2	4522962	4524314	FGRAMPH1_01G12329	FGSG_03212	Chitinase A1	21.41	20.56	21.08	21.0167	71.25	73.6	68.86	71.2367	3.56683e-41
2	4547382	4549069	FGRAMPH1_01G12353	FGSG_30300	alcohol dehydrogenase (NADP+)	21.54	18.48	17.91	19.31	54.16	31.01	44.2	43.1233	3.35996e-12
2	4549094	4551532	FGRAMPH1_01G12355	FGSG_03221	unnamed protein product	0.15	0.13	0.09	0.123333	0.29	0.45	0.28	0.34	0.0126685
2	4554201	4557916	FGRAMPH1_01G12359	FGSG_03223	sulfatase domain-containing	13.8	6.92	15.59	12.1033	33.8	44.42	38.48	38.9	1.75945e-15
2	4561532	4562608	FGRAMPH1_01G12361	FGSG_03224	unnamed protein product	0.05	0	0.35	0.133333	0.17	1.79	0.86	0.94	0.00277054
2	4564282	4566200	FGRAMPH1_01G12365	FGSG_03226	transcription factor	0.53	1.1	0.58	0.736667	2.1	2.29	1.96	2.11667	1.86115e-07
2	4571622	4573945	FGRAMPH1_01G12373	FGSG_03230	hypothetical protein	5.22	7.53	7.73	6.82667	19.91	16.89	13.94	16.9133	2.06974e-14
2	4580808	4582261	FGRAMPH1_01G12381	FGSG_03233	sugar transporter	0.41	1.39	1.47	1.09	0.12	0.14	0.15	0.136667	0.00265691
2	4588784	4590467	FGRAMPH1_01G12387	FGSG_03236	unnamed protein product	0.24	0.35	0.35	0.313333	1.11	0.88	1.19	1.06	0.000253068
2	4611343	4613202	FGRAMPH1_01G12409	FGSG_03243	lipase 4	36.55	48.8	55.72	47.0233	15.53	14.16	13.57	14.42	6.34365e-09
2	4613858	4615818	FGRAMPH1_01G12411	FGSG_03244	enoyl- hydratase	242	320.09	274.91	279	97.15	83.46	79.86	86.8233	1.02189e-10
2	4617257	4620628	FGRAMPH1_01G12413	FGSG_03245	nonribosomal peptide synthetase	121.23	120.39	100.92	114.18	17.2	16.25	18.88	17.4433	9.58167e-37
2	4630974	4633085	FGRAMPH1_01G12421	FGSG_03249	glycerol-3-phosphate dehydrogenase	20.43	13.41	16.92	16.92	44.16	34.4	45.22	41.26	8.13182e-16
2	4651076	4654388	FGRAMPH1_01G12439	FGSG_03257	linear gramicidin synthase subunit d	6.47	6.61	1.42	4.83333	1.5	0.64	0.99	1.04333	0.0342404
2	4654697	4655832	FGRAMPH1_01G12441	FGSG_03258	thioredoxin reductase	2.16	3.54	0.83	2.17667	0.54	0.18	0.38	0.366667	0.00265655
2	4663219	4664329	FGRAMPH1_01G12449	FGSG_03262	NADPH2 dehydrogenase chain OYE2	5.15	9.69	5.46	6.76667	34.95	24.97	32.36	30.76	9.96419e-25
2	4680230	4681624	FGRAMPH1_01G12465	FGSG_12474	integral membrane	9.04	10.05	7.2	8.76333	0.21	0.08	0.2	0.163333	2.12999e-24
2	4687833	4690188	FGRAMPH1_01G12473	FGSG_03271	C6 transcription factor	10.86	9.83	8.37	9.68667	3.88	3.57	4.52	3.99	0.00141266
2	4703417	4704843	FGRAMPH1_01G12485	FGSG_03277	integral membrane	7.1	6.35	9.89	7.78	3.13	2.9	3.5	3.17667	0.00898318
2	4704874	4707120	FGRAMPH1_01G12487	FGSG_03278	primary-amine oxidase	3.34	3.12	2.61	3.02333	155.62	113.67	146.58	138.623	1.11201e-191
2	4707690	4710591	FGRAMPH1_01G12489	FGSG_03279	opt family small oligopeptide transporter	4.62	6.66	6.61	5.96333	27.13	11.9	21.25	20.0933	9.51514e-16
2	4722349	4723168	FGRAMPH1_01G12501	FGSG_03285	related to ketoreductases	0.33	0.44	0.31	0.36	4.33	2.93	3.34	3.53333	2.88579e-13
2	4725576	4726396	FGRAMPH1_01G12505	FGSG_03287	unnamed protein product	0.96	0.76	0.42	0.713333	3.21	2.6	3.62	3.14333	1.78626e-07
2	4734046	4734487	FGRAMPH1_01G12513	FGSG_03290	integron cassette	18.25	31.9	15.22	21.79	41.38	44.62	47.18	44.3933	3.96324e-08
2	4735991	4738361	FGRAMPH1_01G12517	FGSG_03292	transcription factor	0.19	0.36	0.16	0.236667	1.04	0.49	0.58	0.703333	0.000578145
2	4740153	4742384	FGRAMPH1_01G12521	FGSG_03294	transcriptional regulatory	3.33	3.71	3.95	3.66333	9.53	5.86	9.13	8.17333	9.18122e-11
2	4742939	4743456	FGRAMPH1_01G12523	FGSG_12469	hypothetical protein	11.25	15.43	17.72	14.8	145.94	121.13	97.25	121.44	6.28107e-53
2	4743682	4745004	FGRAMPH1_01G12525	FGSG_03295	hypothetical protein	891.68	1110.29	961.88	987.95	2550.32	2608.38	2529.96	2562.89	7.35481e-31
2	4745889	4746429	FGRAMPH1_01G12527	FGSG_03296	hypothetical protein	1525.34	1640.83	1768.85	1645.01	401.45	375.92	346.29	374.553	6.66621e-24
2	4758494	4759661	FGRAMPH1_01G12539	FGSG_03300	hypothetical protein	134.44	163.92	161.5	153.287	63.95	66.99	59.57	63.5033	1.13707e-05
2	4767295	4768044	FGRAMPH1_01G12551	FGSG_03304	cutinase 1	0.87	0.59	0.88	0.78	8.85	10.47	9.04	9.45333	3.56578e-27
2	4775266	4777988	FGRAMPH1_01G12563	FGSG_03307	6-hydroxy-d-nicotine oxidase	214.7	190.64	177.01	194.117	34.06	28.68	37.87	33.5367	8.36157e-28
2	4779337	4781321	FGRAMPH1_01G12565	FGSG_30307	integral membrane PTH11	42.23	44.2	43.12	43.1833	0.43	0.33	0.11	0.29	1.77609e-76
2	4784205	4785877	FGRAMPH1_01G12569	FGSG_03309	related to oxidoreductase	0.09	0.15	0.1	0.113333	4.6	3.56	3.99	4.05	7.38139e-26
2	4793730	4795466	FGRAMPH1_01G12575	FGSG_03312	related to the plant PR-1 class of pathogen related s	404.76	331.78	417.04	384.527	99.41	122.35	102.32	108.027	1.41909e-12
2	4801632	4802532	FGRAMPH1_01G12583	FGSG_03314	gluconate 5-dehydrogenase	0.76	0.4	0.45	0.536667	2.29	2.37	2.27	2.31	3.73478e-07
2	4803558	4804850	FGRAMPH1_01G12585	FGSG_03315	alkaline proteinase precursor	2	0.62	2.04	1.55333	0	0	0	0	1.73015e-07
2	4813038	4815840	FGRAMPH1_01G12593	FGSG_03319	cell division cycle atpase	5.91	5.62	4.99	5.50667	0.82	0.98	0.68	0.826667	4.28957e-17
2	4838985	4840960	FGRAMPH1_01G12613	FGSG_03327	unnamed protein product	3.76	4.43	3.69	3.96	0.85	2.51	1.37	1.57667	0.0413771
2	4843618	4846818	FGRAMPH1_01G12617	FGSG_03329	hypothetical protein	7.6	5.58	8.47	7.21667	2.04	2.26	2.19	2.16333	5.01937e-07
2	4855975	4857070	FGRAMPH1_01G12627	FGSG_03333	phosphorylcholine phosphatase	94.34	128.69	82.17	101.733	44.53	36.51	41.18	40.74	0.000160176
2	4857235	4857778	FGRAMPH1_01G12629	FGSG_03334	hypothetical protein	1.13	2.54	1.47	1.71333	0.11	0.1	0	0.07	0.00353323
2	4861194	4862653	FGRAMPH1_01G12633	FGSG_03336	related to integral membrane	652.88	693.37	747.83	698.027	293.34	349.12	287.42	309.96	0.00014066
2	4863605	4867046	FGRAMPH1_01G12637	FGSG_03337	heterokaryon incompatibility het-6	2.17	2.18	2.07	2.14	1.03	0.98	0.94	0.983333	0.0332506
2	4871324	4871824	FGRAMPH1_01G12643	FGSG_03339	hypothetical protein	0.93	0.23	1.54	0.9	3.05	5.31	4.83	4.39667	8.92101e-06
2	4874232	4882757	FGRAMPH1_01G12649	FGSG_03340	polyketide synthase	8.04	6.38	7.64	7.35333	24.13	16.04	22.7	20.9567	1.73186e-21
2	4882853	4884699	FGRAMPH1_01G12651	FGSG_03341	hypothetical protein FLAG1_11886	47.46	46.93	50.37	48.2533	21.64	20.53	18.56	20.2433	5.31767e-05
2	4888347	4891726	FGRAMPH1_01G12655	FGSG_03343	beta-galactosidase B	0.51	0.52	0.38	0.47	0.08	0.03	0.05	0.0533333	0.000415748
2	4893995	4895872	FGRAMPH1_01G12659	FGSG_03345	transporter hol1	0.73	0.48	0.53	0.58	0.06	0.11	0.09	0.0866667	0.0106152
2	4900687	4902890	FGRAMPH1_01G12663	FGSG_03347	pot family proton-dependent oligopeptide transporter	48.03	32	151.55	77.1933	208.46	256.1	247.97	237.51	0.00663711
2	4913911	4914916	FGRAMPH1_01G12673	FGSG_03351	hypothetical protein	0.77	1.45	1.71	1.31	11.72	8.88	10.19	10.2633	2.70614e-28
2	4915684	4916797	FGRAMPH1_01G12675	FGSG_03352	mitochondrial carrier	0.74	0.34	0.56	0.546667	1.67	0.83	1.1	1.2	0.0200205
2	4919733	4920506	FGRAMPH1_01G12679	FGSG_03354	chaperone hsp31	0	0.25	0.07	0.106667	1.33	1.05	0.84	1.07333	0.000199349
2	4921273	4922467	FGRAMPH1_01G12681	FGSG_03355	NADPH2 dehydrogenase chain OYE2	7.16	4.3	10.31	7.25667	160.06	230.28	205.09	198.477	1.40142e-85
2	4922814	4923330	FGRAMPH1_01G12683	FGSG_03356	glutathione-dependent formaldehyde-activating gfa	0.35	0.18	0.1	0.21	1.49	0.86	1.17	1.17333	0.00288318
2	4940315	4941324	FGRAMPH1_01G12701	FGSG_03365	endonuclease exonuclease phosphatase family	0.36	0.46	0.4	0.406667	1.78	0.95	1.67	1.46667	0.000173557
2	4948227	4950039	FGRAMPH1_01G12709	FGSG_03369	mfs sp general alpha glucoside:h+ symporter	6.62	4.9	4.91	5.47667	1.29	2.05	0.98	1.44	2.90666e-05
2	4950808	4951088	FGRAMPH1_01G12711	FGSG_12451	hypothetical protein	2.64	4.84	4.26	3.91333	0	0.2	0	0.0666667	0.000551877
2	4952012	4953272	FGRAMPH1_01G12715	FGSG_03370	related to salicylate 1-monooxygenase	4.06	3.75	2.08	3.29667	0.68	1.2	0.44	0.773333	0.000786533
2	4968266	4969480	FGRAMPH1_01G12729	FGSG_03375	short chain dehydrogenase reductase	21.4	27.84	20.1	23.1133	78.19	71.83	78.39	76.1367	1.36893e-30
2	4974238	4975272	FGRAMPH1_01G12733	FGSG_03377	L-fucose permease	0.06	0.11	0	0.0566667	0.29	0.59	0.22	0.366667	0.0320168
2	4976048	4980096	FGRAMPH1_01G12735	FGSG_03378	dentin sialophospho precursor	21.42	13.35	18.18	17.65	80.18	68.69	85.81	78.2267	7.67371e-35
2	4983775	4986824	FGRAMPH1_01G12741	FGSG_03379	ribonuclease t2 family	41.74	46.45	47.18	45.1233	107.39	118.39	107.83	111.203	5.15493e-26
2	4999235	4999961	FGRAMPH1_01G12755	FGSG_03385	30 kda heat shock	133.21	144.03	57.06	111.433	917.9	680	830.11	809.337	1.76837e-32
2	5016683	5016917	FGRAMPH1_01G12765	FGSG_30308	aldolase	3.91	8.53	2.37	4.93667	0.61	0.95	1.39	0.983333	0.0283987
2	5031662	5033144	FGRAMPH1_01G12781	FGSG_12445	inactive purple acid phosphatase 16	124.46	162.6	87.75	124.937	34.13	56.71	33.2	41.3467	6.67361e-05
2	5034756	5035839	FGRAMPH1_01G12785	FGSG_03398	unnamed protein product	0.93	1.38	0.75	1.02	0.18	0.25	0.34	0.256667	0.0494059
2	5043661	5045035	FGRAMPH1_01G12793	FGSG_03402	Acid phosphatase	22.6	27.32	5.69	18.5367	75.23	80.5	77.48	77.7367	0.000127833
2	5053372	5054917	FGRAMPH1_01G12805	FGSG_12440	aat family amino acid transporter	0	0	0	0	0	0.2	0.12	0.106667	0.0429528
2	5056833	5057910	FGRAMPH1_01G12809	FGSG_03406	pectinesterase precursor	2.38	1.02	1.75	1.71667	11.72	10.6	11.2	11.1733	6.9897e-25
2	5068448	5069430	FGRAMPH1_01G12815	FGSG_03408	dichloro- -cyclohexadiene- -diol dehydrogenase	1.57	1.79	3.29	2.21667	4.48	4.97	4.1	4.51667	8.65264e-05
2	5076226	5077204	FGRAMPH1_01G12821	FGSG_03411	unnamed protein product	0.26	0.41	0	0.223333	1.53	1.01	2.75	1.76333	4.45126e-06
2	5077708	5080191	FGRAMPH1_01G12823	FGSG_03412	amino-acid permease inda1	63.13	65.96	27.26	52.1167	122.42	160.26	112.29	131.657	3.43845e-10
2	5102262	5104356	FGRAMPH1_01G12835	FGSG_03417	Thiol-specific monooxygenase	85.98	90.46	73.98	83.4733	34.21	29.55	32.63	32.13	1.46365e-06
2	5104484	5108239	FGRAMPH1_01G12837	FGSG_03418	chitin synthase 1	31.42	26.71	38.07	32.0667	99.32	101.67	113.97	104.987	7.84886e-31
2	5110295	5113006	FGRAMPH1_01G12841	FGSG_03419	related to QDE3 (involved in gene silencing)	7.89	5.72	6.36	6.65667	1.55	1.14	2.15	1.61333	1.67865e-07
2	5116535	5118161	FGRAMPH1_01G12847	FGSG_03421	hypothetical protein	0.03	0	0	0.01	0.17	0.19	0.33	0.23	0.00599364
2	5118608	5119139	FGRAMPH1_01G12849	FGSG_03422	phenolic acid decarboxylase padc	13.52	29.83	11.4	18.25	184.01	284.58	184.94	217.843	5.56822e-41
2	5124901	5126377	FGRAMPH1_01G12855	FGSG_03425	amidase	0.9	0.93	0.46	0.763333	4.4	1.89	3.03	3.10667	9.69718e-09
2	5127661	5130657	FGRAMPH1_01G12859	FGSG_03427	Oligopeptide transporter 3	5.85	7.7	7.22	6.92333	0.42	0.64	0.23	0.43	6.07522e-27
2	5134719	5136739	FGRAMPH1_01G12861	FGSG_03428	hypothetical protein	19.01	16.33	20.97	18.77	4.79	6.86	6.05	5.9	5.53996e-07
2	5137456	5138891	FGRAMPH1_01G12863	FGSG_03429	auxin efflux carrier superfamily	0.72	1.24	0.36	0.773333	0	0	0	0	2.59572e-05
2	5139807	5140939	FGRAMPH1_01G12865	FGSG_03430	Gluconate 5-dehydrogenase	1.03	0.92	3.07	1.67333	0.15	0.05	0.54	0.246667	0.0083682
2	5144210	5145482	FGRAMPH1_01G12869	FGSG_03432	endothiapepsin precursor	1.22	2.57	1.59	1.79333	6.4	6.46	5.9	6.25333	1.66519e-13
2	5153171	5154027	FGRAMPH1_01G12877	FGSG_03436	sterigmatocystin biosynthesis peroxidase stcc	3.88	4.71	2.8	3.79667	1.96	0.91	0.88	1.25	0.0328155
2	5156620	5157561	FGRAMPH1_01G12881	FGSG_03438	3-oxoacyl-[acyl-carrier- ] reductase	2.02	3.04	1.91	2.32333	13.73	15.26	16.15	15.0467	2.46147e-30
2	5160091	5161284	FGRAMPH1_01G12885	FGSG_03440	unnamed protein product	3.27	4.07	2.64	3.32667	22.33	39.36	25.86	29.1833	2.45084e-40
2	5162552	5164310	FGRAMPH1_01G12889	FGSG_12434	hypothetical protein	12.93	14.53	13.38	13.6133	0.93	1.41	1.66	1.33333	3.7424e-28
2	5165704	5169077	FGRAMPH1_01G12891	FGSG_12433	nfx1-type zinc finger-containing 1	3.26	6.5	6.88	5.54667	11.99	15.64	14.48	14.0367	4.13672e-12
2	5172193	5173733	FGRAMPH1_01G12897	FGSG_03443	7-dehydrocholesterol reductase	17.69	19.8	14.08	17.19	6.77	10.42	5.84	7.67667	0.0172131
2	5176028	5176693	FGRAMPH1_01G12901	FGSG_12432	hypothetical protein	0.32	0	0.12	0.146667	5.88	13.98	3.65	7.83667	5.7918e-12
2	5178101	5178545	FGRAMPH1_01G12903	FGSG_03445	small secreted	154.79	187.88	259.47	200.713	1855.91	3328.75	1999.78	2394.81	1.06315e-58
2	5184247	5185388	FGRAMPH1_01G12911	FGSG_03448	Altered inheritance rate of mitochondria 38 like	433.31	538.54	703.96	558.603	2809.56	3103.99	3246.57	3053.37	9.42334e-49
2	5189942	5191612	FGRAMPH1_01G12915	FGSG_03451	2`-hydroxyisoflavone reductase	0.51	0.3	0.39	0.4	4.2	3.01	4.43	3.88	3.70717e-15
2	5194292	5197547	FGRAMPH1_01G12917	FGSG_03452	unnamed protein product	26.48	18.66	25.49	23.5433	79	89.29	85.11	84.4667	1.06359e-32
2	5200485	5201343	FGRAMPH1_01G12923	FGSG_03455	xylanase 13	0.59	1.27	0.41	0.756667	1.4	2.8	1.19	1.79667	0.00505818
2	5201791	5202601	FGRAMPH1_01G12925	FGSG_03456	alanyl-trna synthetase	4.97	5.94	4.67	5.19333	45.41	36.91	44.68	42.3333	1.1106e-59
2	5203187	5204018	FGRAMPH1_01G12927	FGSG_03457	cutinase precursor	0	0.13	0.07	0.0666667	1.79	1.15	1.93	1.62333	2.54184e-06
2	5208638	5211136	FGRAMPH1_01G12933	FGSG_03459	unnamed protein product	5.78	6.27	5.62	5.89	2.51	2.12	2.67	2.43333	0.00160007
2	5212439	5214978	FGRAMPH1_01G12935	FGSG_03460	Oligopeptide transporter OPT superfamily	0	0.04	0.06	0.0333333	0.59	0.55	0.47	0.536667	4.39098e-07
2	5215474	5216553	FGRAMPH1_01G12937	FGSG_12428	arylacetamide deacetylase	8.93	12.23	7.21	9.45667	21.71	15.95	20.21	19.29	1.5326e-09
2	5218046	5220929	FGRAMPH1_01G12939	FGSG_03462	alpha beta-glucosidase agdC	25.31	26.57	7.58	19.82	0.68	0.43	0.87	0.66	5.19957e-12
2	5223067	5224517	FGRAMPH1_01G12943	FGSG_03464	monocarboxylate transporter 2	0	0.08	0	0.0266667	0.65	0.94	0.27	0.62	0.000244512
2	5224877	5226377	FGRAMPH1_01G12945	FGSG_03465	monocarboxylate transporter 8	3.97	5.12	2.68	3.92333	24.19	25.5	22.74	24.1433	1.80226e-38
2	5226929	5228456	FGRAMPH1_01G12947	FGSG_03466	voltage-gated potassium channel subunit beta	174.77	211.75	140.66	175.727	597.59	504.33	591.28	564.4	5.38684e-29
2	5239692	5240533	FGRAMPH1_01G12959	FGSG_12424	pyrethroid hydrolase	2.85	3.47	3.93	3.41667	1.12	0.46	0.54	0.706667	0.00070556
2	5253485	5255306	FGRAMPH1_01G12975	FGSG_03476	family decarboxylase	114	128.31	159.39	133.9	28.81	33.88	33.43	32.04	7.57746e-16
2	5255707	5257706	FGRAMPH1_01G12977	FGSG_03477	vitamin b6	128.98	130.37	172.11	143.82	47.55	58.65	58.9	55.0333	1.08005e-05
2	5260955	5264677	FGRAMPH1_01G12983	FGSG_03480	hybrid signal transduction histidine kinase k	3.66	3.32	4.57	3.85	10.65	17.47	13.89	14.0033	7.5988e-24
2	5264801	5265998	FGRAMPH1_01G12985	FGSG_03481	acetylornithine deacetylase	2.47	3.44	2.55	2.82	14.55	10.9	12.34	12.5967	1.49654e-25
2	5274759	5277015	FGRAMPH1_01G12997	FGSG_03487	transcription factor	2.35	3.18	1.92	2.48333	0.92	0.48	1.11	0.836667	0.0085907
2	5290558	5291838	FGRAMPH1_01G13013	FGSG_03494	aristolochene synthase	9.26	7.73	9.68	8.89	1.37	2.51	1.41	1.76333	1.32014e-08
2	5300142	5301779	FGRAMPH1_01G13023	FGSG_03498	conidial pigment biosynthesis oxidase arb2 brown2	0.69	1.32	1.1	1.03667	2.81	1.9	2.29	2.33333	1.67875e-05
2	5305205	5305995	FGRAMPH1_01G13027	FGSG_03500	unnamed protein product	0.42	0.36	1.45	0.743333	2.44	2.32	1.51	2.09	0.00133185
2	5306913	5308638	FGRAMPH1_01G13029	FGSG_12421	hypothetical protein	6.68	6.05	7.93	6.88667	3.33	3.3	3.12	3.25	0.0253214
2	5310937	5312661	FGRAMPH1_01G13033	FGSG_12419	hypothetical protein	0.24	0.96	0.61	0.603333	4.31	3.79	4.2	4.1	5.3398e-16
2	5313105	5314641	FGRAMPH1_01G13035	FGSG_03502	hypothetical protein	18.35	23.83	11.39	17.8567	116.91	129.52	125.8	124.077	5.3206e-43
2	5334646	5335808	FGRAMPH1_01G13053	FGSG_03509	hypothetical protein	0.13	0.69	0.24	0.353333	0	0.04	0	0.0133333	0.0337417
2	5340139	5341291	FGRAMPH1_01G13057	FGSG_03511	heterokaryon incompatibility partial	5.8	6.78	5.61	6.06333	17.01	15.58	14.48	15.69	5.9006e-18
2	5347074	5348772	FGRAMPH1_01G13063	FGSG_03514	4-hydroxybenzoate-- benzoate-- ligase	0	0	0	0	0.24	0.08	0.14	0.153333	0.00455471
2	5352916	5354038	FGRAMPH1_01G13067	FGSG_12417	hypothetical protein	0.08	0	0	0.0266667	0.26	0.28	0.25	0.263333	0.025384
2	5356356	5358022	FGRAMPH1_01G13069	FGSG_03516	related to neutral amino acid permease	0.25	0.38	0.39	0.34	35.36	58.95	45.02	46.4433	4.53765e-106
2	5361570	5363715	FGRAMPH1_01G13073	FGSG_03518	hypothetical protein	567.23	284.41	507.27	452.97	37	36.41	35.3	36.2367	7.42159e-39
2	5367203	5369542	FGRAMPH1_01G13081	FGSG_03522	unnamed protein product	1.15	1	1.52	1.22333	0.56	0.05	0.19	0.266667	0.0101567
2	5370994	5373638	FGRAMPH1_01G13083	FGSG_03523	MFS AGZA xanthine uracil permease	0.42	0.75	0.86	0.676667	0.08	0.05	0.11	0.08	0.00215011
2	5381717	5384881	FGRAMPH1_01G13093	FGSG_03528	hypothetical protein	0.06	0.05	0.07	0.06	0.36	0.12	0.37	0.283333	0.00127097
2	5388334	5389452	FGRAMPH1_01G13099	FGSG_03531	hypothetical protein	0	0	0.15	0.05	1.13	1.36	0.96	1.15	2.12101e-06
2	5392460	5393798	FGRAMPH1_01G13101	FGSG_03532	trichothecene C-15 esterase	11.11	11.8	14.07	12.3267	377.49	383.81	384.85	382.05	3.93624e-224
2	5395008	5395867	FGRAMPH1_01G13103	FGSG_03533	3-acetyltrichothecene 4-O-acetyltransferase	0.43	0.07	0.08	0.193333	41.93	49.89	42.16	44.66	1.06154e-49
2	5396676	5398444	FGRAMPH1_01G13105	FGSG_03534	15-O-acetyltransferase	0	0	0.07	0.0233333	716.36	612.93	703.1	677.463	6.17046e-49
2	5399397	5401139	FGRAMPH1_01G13107	FGSG_03535	trichodiene oxygenase	0.23	0.15	0.26	0.213333	4056.53	3515.18	4244.93	3938.88	0
2	5402307	5402964	FGRAMPH1_01G13109	FGSG_03536	regulatory	0.84	1.38	0.61	0.943333	342.28	362.66	349.45	351.463	1.41522e-210
2	5405851	5407038	FGRAMPH1_01G13111	FGSG_03537	trichodiene synthase	0.04	0.12	0.09	0.0833333	2273.25	1832.57	2197.76	2101.19	1.85265e-130
2	5407705	5409058	FGRAMPH1_01G13113	FGSG_03538	regulatory	0.98	1.04	1.76	1.26	85.97	116.1	88.8	96.9567	2.59666e-154
2	5409653	5409785	FGRAMPH1_01G13115	FGSG_03539	AF359360_10 TRI9	1.73	6.88	4.97	4.52667	13437	11959.2	12217.2	12537.8	0
2	5410952	5412693	FGRAMPH1_01G13117	FGSG_03540	isotrichodermin C-15 hydroxylase	0	0.15	0.14	0.0966667	648.38	550.84	638.26	612.493	4.36257e-142
2	5413260	5415227	FGRAMPH1_01G13119	FGSG_03541	trichothecene efflux pump	0.56	0.73	0.39	0.56	99.06	97.49	105.13	100.56	1.2233e-215
2	5416140	5416628	FGRAMPH1_01G13121	FGSG_03542	cytochrome P450	0	0	0	0	209.52	213.06	202.33	208.303	3.1949e-30
2	5418307	5419477	FGRAMPH1_01G13123	FGSG_03543	trichothecene biosynthesis gene	0.33	0.45	0.09	0.29	3505.56	3265.34	3999.99	3590.3	0
2	5426200	5427055	FGRAMPH1_01G13131	FGSG_03546	alcohol dehydrogenase	0	0	0	0	374.83	522.8	389.51	429.047	1.03634e-38
2	5427698	5429119	FGRAMPH1_01G13133	FGSG_03547	nadh-cytochrome b5 reductase 1	0	0.13	0	0.0433333	68.97	61.97	68.92	66.62	1.38879e-47
2	5429955	5431712	FGRAMPH1_01G13135	FGSG_03548	cytochrome p450 oxidoreductase	0	0	0	0	18.34	14.73	17.35	16.8067	5.73966e-23
2	5437348	5440161	FGRAMPH1_01G13141	FGSG_03551	binuclear zinc cluster transcription factor	2.42	2.53	3.03	2.66	0.54	0.3	0.58	0.473333	2.71576e-08
2	5448910	5450292	FGRAMPH1_01G13149	FGSG_03555	hypothetical protein	0.31	0.48	0.3	0.363333	1.15	0.87	1.29	1.10333	0.000224566
2	5456530	5458059	FGRAMPH1_01G13157	FGSG_03558	HECT-type ubiquitin ligase-interacting creD	1.28	1.88	2.83	1.99667	8.07	9	9.76	8.94333	1.38943e-19
2	5465801	5466962	FGRAMPH1_01G13165	FGSG_03562	related to aminopeptidase	0.63	0.59	0.78	0.666667	10.69	8.76	8.26	9.23667	6.81834e-40
2	5467353	5467473	FGRAMPH1_01G13167	FGSG_30313	unnamed protein product	0	0	0	0	4.39	10.36	7.34	7.36333	6.90769e-07
2	5467813	5469285	FGRAMPH1_01G13169	FGSG_03563	sh3 ysc84 1	2.85	3.03	2.11	2.66333	67.74	65.21	63.37	65.44	1.28372e-138
2	5471157	5472215	FGRAMPH1_01G13173	FGSG_03565	unspecified product	553.62	646.27	606.08	601.99	1335.35	1802.41	1259.2	1465.65	1.19974e-20
2	5473009	5473690	FGRAMPH1_01G13175	FGSG_03566	nitrogen assimilation transcription factor nirA	6.32	10.38	5.99	7.56333	23.18	27.33	24.98	25.1633	4.76677e-17
2	5479668	5481155	FGRAMPH1_01G13181	FGSG_03567	Phosphoethanolamine N-methyltransferase 3	18.19	22.93	15.12	18.7467	7.32	7.72	8.01	7.68333	0.00138163
2	5483999	5486039	FGRAMPH1_01G13185	FGSG_03569	galactose oxidase precursor	361.89	248.86	350.26	320.337	87.62	81.72	87.1	85.48	1.43829e-12
2	5499569	5500274	FGRAMPH1_01G13197	FGSG_03574	hypothetical protein	19.39	20.92	14.46	18.2567	3.74	2.84	4.14	3.57333	1.11466e-10
2	5500619	5502487	FGRAMPH1_01G13199	FGSG_03575	tripeptidyl aminopeptidase	32.93	30.01	27.91	30.2833	5.7	7.63	5.75	6.36	6.78724e-17
2	5508083	5509775	FGRAMPH1_01G13203	FGSG_03577	hypothetical protein	17.46	13.84	15.24	15.5133	1.05	0.53	0.88	0.82	5.41695e-40
2	5515366	5516479	FGRAMPH1_01G13209	FGSG_03579	dehydrogenase reductase sdr family member 7b	3.48	7.29	4.82	5.19667	1.3	1.16	0.45	0.97	3.21158e-05
2	5528434	5529576	FGRAMPH1_01G13223	FGSG_03585	hypothetical protein	124.98	88.9	135.77	116.55	49.93	52.68	55.45	52.6867	0.00360251
2	5529484	5530000	FGRAMPH1_01G13225	FGSG_30316	hypothetical protein	7.18	14	9.45	10.21	1322.52	1737.49	1305.03	1455.01	5.74937e-232
2	5531246	5532302	FGRAMPH1_01G13227	FGSG_03587	hypothetical protein	0.35	0.6	0.33	0.426667	1.36	1.51	1.4	1.42333	7.77615e-05
2	5540013	5541460	FGRAMPH1_01G13233	FGSG_03590	related to dienelactone hydrolase and related enzymes	9.9	12.51	4.91	9.10667	31.18	44.72	30.44	35.4467	9.74218e-17
2	5576371	5577855	FGRAMPH1_01G13263	FGSG_12409	bypass of stop codon 6	7.49	7.21	11.24	8.64667	2.65	2.15	3.8	2.86667	0.000491308
[truncated: 2,224 more rows]

## Sheet: Table S4
Table S4. Open chromatin regions (OCRs) in F. graminearum genome under different treatments. OCRs were identified based on the ATAC-Seq data.
NaNO3						Putrescine
Chromosome	Start position	End position	Fold change	-Log10(q-value)		Chromosome	Start position	End position	Fold change	-Log10(q-value)
1	34480	34603	2.48626	6.00871		1	25583	25856	3.89223	24.3471
1	36024	36352	5.26851	33.4893		1	34462	34619	4.77683	37.1864
1	40397	40513	2.78225	8.17323		1	36027	36355	6.85564	73.0408
1	40794	41009	2.24948	4.45302		1	40428	40566	2.38842	7.22607
1	48297	48368	2.01269	3.0704		1	40771	41009	2.87494	11.9887
1	59357	59627	4.97253	29.9394		1	41236	41284	1.94612	3.70325
1	59717	59982	3.96618	18.8469		1	48124	48600	4.90952	39.2539
1	90475	90532	1.8943	2.44993		1	50395	50583	4.20184	28.6441
1	90923	91024	2.19028	4.09065		1	57362	57440	2.29996	6.45485
1	95465	95540	1.71671	1.61683		1	59363	59605	4.2903	29.9125
1	98218	98271	2.13108	3.73915		1	59722	59955	3.62685	20.8493
1	111153	111397	3.78859	17.066		1	64548	64673	2.43265	7.62319
1	119496	119634	2.78225	8.17323		1	81293	81421	1.81343	2.82088
1	125216	125383	2.24948	4.45302		1	82567	82719	3.00763	13.4291
1	128623	128732	2.07189	3.39894		1	90457	90700	3.58262	20.2841
1	134209	134334	3.01903	10.0653		1	90886	91037	2.87494	11.9887
1	139142	139220	2.13108	3.73915		1	95113	95276	2.74225	10.6069
1	147251	147320	1.8943	2.44993		1	95434	95586	3.09609	14.4203
1	170805	171010	2.19028	4.09065		1	98198	98301	2.56534	8.85916
1	207870	207989	2.54546	6.42267		1	100698	100776	1.90189	3.39946
1	210670	210756	2.13108	3.73915		1	109803	110019	2.07881	4.67005
1	212255	212339	2.60466	6.84627		1	110412	111512	7.74024	90.2272
1	261923	262130	2.78225	8.17323		1	119475	119659	4.02492	26.1613
1	262472	262646	3.13743	11.06		1	123655	123759	2.91917	12.4625
1	263328	263412	2.48626	6.00871		1	125189	125358	3.49416	19.169
1	266392	266534	2.07189	3.39894		1	128620	128759	3.53839	19.7241
1	276338	276395	1.95349	2.75384		1	132798	132929	2.47688	8.02785
1	286954	287104	2.72305	7.72194		1	133922	134100	2.43265	7.62319
1	314011	314148	2.01269	3.0704		1	134187	134365	2.74225	10.6069
1	340627	340683	2.19028	4.09065		1	137039	137097	2.07881	4.67005
1	357656	357748	2.90064	9.10248		1	139129	139289	3.67108	21.4197
1	361481	361904	4.91333	29.2437		1	147273	147381	3.00763	13.4291
1	366112	366244	2.48626	6.00871		1	160014	160220	2.03458	4.33862
1	406311	406427	2.54546	6.42267		1	162242	162478	1.85766	3.10532
1	407003	407092	2.84144	8.63349		1	162562	162775	2.43265	7.62319
1	426591	426788	3.49261	14.2291		1	170738	171041	4.95375	39.9506
1	426904	427437	4.26217	21.9395		1	176366	176422	1.99035	4.01629
1	452898	453301	4.18841	22.9167		1	180046	180210	2.0363	8.37336
1	453384	453808	5.26989	36.7124		1	180965	181075	1.83801	5.80196
1	453924	454468	5.10507	35.933		1	181652	182492	4.44764	63.4025
1	454582	454878	2.37486	6.08939		1	182664	183824	4.84257	75.9106
1	458751	458937	2.95984	9.57979		1	184081	184223	1.76045	4.96259
1	464621	465138	4.38682	28.589		1	195897	195974	1.90189	3.39946
1	465242	465544	4.28504	27.273		1	207551	207687	3.53002	20.3596
1	465710	465937	4.06218	24.2891		1	207841	208202	4.45475	34.2379
1	466137	466247	1.86873	2.83458		1	209360	209432	1.64686	1.9757
1	466418	466627	2.64469	8.66405		1	210356	210419	2.24059	6.32403
1	466811	466966	2.03212	3.83595		1	210549	210858	4.50741	35.2916
1	467045	467196	1.93904	3.23288		1	212122	212712	4.98639	43.6413
1	468287	468440	1.97925	3.41635		1	217732	217829	1.85766	3.10532
1	468719	468876	1.90024	2.90837		1	218028	218137	2.16727	5.35883
1	469003	469097	2.16017	4.55604		1	218190	218309	2.69802	10.1596
1	482812	482896	2.36787	5.21044		1	220380	220569	2.34419	6.83659
1	483265	483326	1.95349	2.75384		1	220646	220747	1.85766	3.10532
1	501515	501602	1.95349	2.75384		1	221848	221947	1.7692	2.54634
1	501771	502047	3.49261	14.2291		1	222324	222485	1.90189	3.39946
1	502297	502476	2.24948	4.45302		1	224453	224516	1.90189	3.39946
1	506931	507262	4.38056	23.2187		1	225577	225740	3.44993	18.6191
1	520516	520602	2.30867	4.82665		1	228003	228271	2.29996	6.45485
1	540844	540927	2.07189	3.39894		1	228463	228675	2.69802	10.1596
1	541138	541278	2.95984	9.57979		1	232503	232575	1.68074	2.02759
1	545528	545680	2.66385	7.27961		1	246203	246404	3.27301	16.4738
1	552637	552737	2.72305	7.72194		1	246572	246651	2.2115	5.71599
1	554429	554639	2.78225	8.17323		1	249494	249863	3.09609	14.4203
1	556371	556469	2.07189	3.39894		1	261904	262150	5.35182	46.3832
1	556650	556727	2.42707	5.60454		1	262497	262655	3.67108	21.4197
1	564880	564957	1.95349	2.75384		1	263323	263454	3.4057	18.0746
1	566550	566784	3.13743	11.06		1	266382	266538	3.14032	14.925
1	566853	566905	2.07189	3.39894		1	271425	271488	2.29996	6.45485
1	572123	572203	2.84144	8.63349		1	276343	276458	3.22878	15.9516
1	572373	572642	4.49895	24.5202		1	278284	278418	3.14032	14.925
1	576572	576778	4.26217	21.9395		1	282153	282323	2.25573	6.08128
1	576931	577202	3.78859	17.066		1	286957	287163	3.36215	19.0685
1	584472	584554	2.19028	4.09065		1	289787	290050	3.48924	21.1939
1	585043	585227	3.69684	16.7905		1	290224	290679	5.32987	50.9549
1	585413	585524	2.65318	8.12619		1	290871	291468	6.12477	66.0805
1	589238	589911	3.0693	18.0312		1	291590	291789	2.75125	11.7947
1	590053	591657	3.37682	21.3409		1	310709	310869	2.34419	6.83659
1	591718	592046	3.23223	19.2591		1	313941	314148	2.78648	11.0609
1	592312	592456	2.54247	10.4036		1	316211	316296	1.94612	3.70325
1	592764	592823	1.74017	2.86036		1	340628	340699	2.12304	5.01015
1	593531	593604	1.63559	2.23399		1	357655	357722	2.25573	6.08128
1	597671	597767	2.02469	3.20757		1	361268	361316	2.03458	4.33862
1	597900	598216	3.43341	13.6826		1	361488	361857	5.79412	53.8654
1	598778	598831	1.95349	2.75384		1	362230	362452	2.25573	6.08128
1	601524	601757	4.32136	22.5764		1	366117	366279	3.80377	23.161
1	607772	607986	3.55181	14.7826		1	374918	374993	2.07881	4.67005
1	608102	608288	2.36787	5.21044		1	385174	385343	2.60957	9.28571
1	610059	610130	2.24948	4.45302		1	406341	406414	1.99035	4.01629
1	613249	613551	4.55815	25.18		1	406982	407084	2.12304	5.01015
1	622678	622881	2.6424	7.47349		1	423787	423845	2.16727	5.35883
1	625318	626273	6.94968	60.5958		1	426595	426823	3.36147	17.5355
1	626367	626456	1.99133	3.2328		1	426911	427425	6.32488	63.2575
1	626652	626971	4.64225	28.5148		1	435777	435833	2.16727	5.35883
1	634085	634162	2.42707	5.60454		1	450248	450472	2.59144	11.9278
1	636398	636537	2.24948	4.45302		1	452858	453304	3.79154	31.9584
1	639235	639427	3.90699	18.247		1	453359	453798	5.069	59.329
1	639588	640380	2.78225	8.17323		1	453926	455019	4.33467	45.0731
1	640446	640512	2.36787	5.21044		1	458749	458907	4.42222	33.0581
1	647416	648669	3.94478	19.512		1	460743	460791	2.03458	4.33862
1	649907	650346	3.77469	17.9863		1	464634	465577	4.4993	33.6833
1	650440	650705	5.39139	37.5259		1	465709	465937	3.55173	20.0591
1	650861	651178	3.4303	14.7724		1	466110	466396	2.16727	5.35883
1	657085	657141	2.01269	3.0704		1	466457	466627	1.94612	3.70325
1	657227	657280	1.95349	2.75384		1	466817	466934	2.78648	11.0609
1	671681	671763	2.01269	3.0704		1	467041	467173	2.91917	12.4625
1	675275	675479	3.7294	16.485		1	467819	467905	2.16727	5.35883
1	682366	682844	3.90699	18.247		1	468732	468851	1.7692	2.54634
1	687389	687598	3.611	15.343		1	469052	469237	2.60957	9.28571
1	712902	713110	2.90064	9.10248		1	482810	482907	2.52111	8.43987
1	718890	718943	2.66385	7.27961		1	483221	483388	3.44993	18.6191
1	724073	724295	3.19662	11.5694		1	485791	485905	2.25573	6.08128
1	737902	738080	2.48626	6.00871		1	497561	497656	2.12304	5.01015
1	739554	739755	3.19662	11.5694		1	501291	501625	2.6538	9.71922
1	741349	741509	1.8351	2.15895		1	501732	502175	4.2903	29.9125
1	755049	755156	2.48626	6.00871		1	502267	502442	3.05186	13.9216
1	765683	765743	2.01872	4.19096		1	506693	507397	6.10373	59.2926
1	766021	766314	2.83193	11.5694		1	518475	518553	1.7692	2.54634
1	766415	767333	4.53057	34.2142		1	520507	520603	1.99035	4.01629
1	767440	768217	3.71035	22.9599		1	540848	540979	2.25573	6.08128
1	768376	768843	5.23736	47.1587		1	541174	541227	1.85766	3.10532
1	772210	772404	2.9432	10.2015		1	545508	545719	4.20184	28.6441
1	773597	773682	2.84144	8.63349		1	550510	550656	1.94612	3.70325
1	778062	778122	2.01269	3.0704		1	552598	552776	3.44993	18.6191
1	783507	783845	4.02538	19.4534		1	554471	554679	3.80377	23.161
1	783906	784343	6.09727	44.0463		1	556259	556501	3.67108	21.4197
1	784415	784874	4.08458	20.0654		1	556630	556720	1.94612	3.70325
1	784964	785185	3.25582	12.0866		1	564874	564939	1.7692	2.54634
1	786289	786399	2.14396	3.89459		1	566513	566769	3.89223	24.3471
1	791267	791385	2.66385	7.27961		1	567092	567180	1.90189	3.39946
1	793465	793541	1.7759	1.88121		1	569185	569339	2.47688	8.02785
1	796735	796801	2.24948	4.45302		1	572100	572203	3.05186	13.9216
1	814208	814514	4.55815	25.18		1	572375	572607	3.98069	25.552
1	814676	814935	3.31502	12.6111		1	576175	576409	2.2115	5.71599
1	815493	815707	4.02538	19.4534		1	576561	576788	2.87494	11.9887
1	816046	816331	6.21566	45.6245		1	576936	577242	5.08644	42.0622
1	833416	833598	3.61324	15.8329		1	580610	580704	2.78648	11.0609
1	833700	833954	2.43813	5.78665		1	584402	584558	2.87785	12.5284
1	834241	835443	5.31737	34.5116		1	585029	585250	3.85001	27.3936
1	840734	840815	2.36787	5.21044		1	585436	585502	1.70434	2.5583
1	844068	844200	2.42707	5.60454		1	588671	588885	3.81992	32.5084
1	846268	846380	2.13108	3.73915		1	589020	589901	4.94417	54.8255
1	850868	850951	2.13856	5.21908		1	590364	590546	2.20469	6.94332
1	851139	851547	2.47421	8.05104		1	591458	591686	3.15315	18.5988
1	851983	852656	5.03476	42.2824		1	591770	591858	2.1891	6.83659
1	852776	852932	3.16126	15.5043		1	591907	592055	1.90714	4.24534
1	853052	853269	3.40814	18.5638		1	592376	592442	1.61627	2.095
1	853395	853711	5.07049	43.2662		1	595632	595706	2.66264	9.93116
1	862160	862468	2.95984	9.57979		1	597634	598201	3.22878	15.9516
1	863208	863387	2.30867	4.82665		1	598506	598647	2.52111	8.43987
1	863661	863735	2.24948	4.45302		1	599912	600022	2.29996	6.45485
1	864814	864946	2.95984	9.57979		1	600967	601062	1.72497	2.28181
1	867229	867757	4.43838	28.9637		1	601505	601751	5.6172	50.8333
1	871154	871523	3.00992	12.5791		1	606924	606991	2.07881	4.67005
1	871627	871999	4.01603	24.7658		1	607220	607273	1.99035	4.01629
1	874195	874400	2.30559	6.29677		1	607753	607969	3.848	23.7517
1	876829	877264	4.69469	28.8533		1	608086	608260	3.36147	17.5355
1	879088	879304	4.26842	23.1323		1	610053	610174	2.83071	11.5215
1	883537	883604	1.95349	2.75384		1	613214	613537	5.35182	46.3832
1	886694	886759	2.01269	3.0704		1	622673	622900	3.44149	20.5813
1	890041	890209	2.78225	8.17323		1	625271	626233	5.41313	55.4142
1	895617	895720	1.79411	2.01214		1	626424	626487	2.37975	8.41437
1	895817	895903	2.12452	3.90594		1	626681	627017	5.82925	64.4571
1	896087	896264	2.19578	4.52604		1	634060	634170	3.18455	15.4354
1	897552	897666	2.08367	4.1771		1	636342	636517	3.4057	18.0746
1	897923	898441	4.8775	34.9822		1	639236	639433	5.08644	42.0622
1	900669	901011	2.85622	10.8979		1	639985	640050	2.16727	5.35883
1	901357	901570	2.67739	9.60983		1	640116	640512	3.71531	21.9949
1	902053	902205	2.75681	10.5842		1	647414	648077	2.87494	11.9887
1	905612	905697	1.85623	2.71641		1	648258	648421	2.43265	7.62319
1	905911	906302	5.17568	36.4209		1	650457	650731	4.37876	31.1985
1	906709	906940	4.28607	23.2351		1	650947	651157	2.25573	6.08128
1	907123	907610	3.8923	18.1694		1	655857	655944	1.94612	3.70325
1	912547	912608	1.8943	2.44993		1	657147	657312	2.87494	11.9887
1	912668	912916	3.96618	18.8469		1	675313	675485	4.02492	26.1613
1	912984	913367	4.43976	23.8671		1	682389	682892	5.1749	43.4882
1	923985	924149	2.60466	6.84627		1	687405	687579	3.93646	24.9473
1	930548	930841	3.49261	14.2291		1	714443	714498	1.63651	1.7839
1	930894	930947	1.8943	2.44993		1	718886	719036	2.74225	10.6069
1	933709	933860	2.54546	6.42267		1	724102	724301	3.67108	21.4197
1	934717	935105	3.13743	11.06		1	733362	733421	2.34419	6.83659
1	940424	940531	2.84025	10.4662		1	737906	738112	3.36147	17.5355
1	942651	942866	2.24586	5.30055		1	739580	739760	4.55568	33.8193
1	942957	943324	6.72041	63.3879		1	741419	741535	2.38842	7.22607
1	943414	943825	3.19942	13.9845		1	745293	745399	3.09609	14.4203
1	943922	945036	3.90178	22.1051		1	746504	746600	2.38842	7.22607
1	950733	950810	2.42707	5.60454		1	753131	753207	2.2115	5.71599
1	952466	952637	2.72305	7.72194		1	754778	754847	2.29996	6.45485
1	956199	956628	4.60404	27.0183		1	755099	755173	2.29996	6.45485
1	959892	960274	5.80128	40.1793		1	755353	755402	1.94612	3.70325
1	966538	966636	1.7759	1.88121		1	765952	767400	4.07561	39.8276
1	966710	967659	7.69558	66.6417		1	767464	768217	3.56202	30.6958
1	967756	967838	1.92005	2.62801		1	768367	768874	5.39616	72.945
1	972610	973077	4.43976	23.8671		1	772295	772400	1.84133	3.4279
1	973177	973246	1.8351	2.15895		1	773542	773692	2.60957	9.28571
1	973302	973455	1.8943	2.44993		1	773753	773840	2.38842	7.22607
1	977015	977115	2.23654	5.4687		1	778028	778115	2.03458	4.33862
1	980377	980689	2.717	11.8734		1	783548	783732	3.704	24.6285
1	980857	981017	2.64437	11.0302		1	783838	784322	8.23779	112.769
1	981182	981646	3.68938	24.9739		1	784437	784879	4.11849	30.7967
1	981783	981915	2.2234	6.65828		1	785016	785293	3.75275	25.2875
1	982016	982257	3.03636	15.7046		1	785670	785912	2.11153	5.5227
1	982316	982928	5.84227	63.6633		1	786335	786408	2.0224	4.88052
1	987733	988212	3.88797	19.1736		1	791219	791368	2.6538	9.71922
1	989216	989323	2.52657	6.46987		1	793555	793657	2.60957	9.28571
1	989909	990188	2.85359	8.86641		1	814175	814525	4.51145	33.1578
1	992525	992715	2.27404	5.56324		1	814678	814797	3.14032	14.925
1	995806	995872	1.90179	3.12835		1	815513	815677	3.44993	18.6191
1	996001	996081	1.84398	2.78666		1	816053	816326	6.0595	58.509
1	997051	997239	3.28157	18.2336		1	823597	823685	2.52111	8.43987
1	998941	999557	2.21591	7.0244		1	829730	829834	1.94612	3.70325
1	1000562	1000648	2.33255	8.42983		1	833158	833217	1.81343	2.82088
1	1001352	1001826	3.72641	26.2728		1	833404	833622	3.67108	21.4197
1	1002044	1002405	3.44762	20.6319		1	833790	833969	2.47688	8.02785
1	1003180	1003263	1.59081	1.67328		1	834340	834692	4.24607	29.2761
1	1003517	1003734	2.60768	10.3224		1	840737	840815	1.99035	4.01629
1	1003926	1004002	1.78938	3.0747		1	844053	844206	3.09609	14.4203
1	1004240	1004348	2.55585	10.3664		1	846241	846331	2.03458	4.33862
1	1008636	1010196	4.88528	36.3708		1	849656	849947	2.09281	7.46231
1	1011533	1011862	2.94013	11.7686		1	850109	850380	2.08727	7.41424
1	1016969	1017322	4.85413	28.5534		1	850858	850958	1.78395	4.14413
1	1024837	1024900	1.8351	2.15895		1	851124	851195	1.6761	3.15621
1	1033770	1033975	3.25582	12.0866		1	851252	851537	3.37975	27.7421
1	1037574	1037773	2.28692	4.73573		1	851984	852639	5.34306	73.7268
1	1037965	1038135	3.46932	14.3257		1	852793	852915	2.0359	6.88434
1	1038235	1038650	3.8814	19.394		1	853054	853246	3.19457	24.8219
1	1040391	1040466	2.23301	5.232		1	853406	853767	4.49163	52.3958
1	1043030	1043319	3.14962	12.2987		1	862199	862489	3.80377	23.161
1	1043494	1044212	7.13643	60.0448		1	863239	863434	3.18455	15.4354
1	1051533	1051605	1.66338	2.47705		1	863687	863760	1.72497	2.28181
1	1052961	1053455	3.23839	24.1873		1	864867	864946	2.12304	5.01015
1	1053647	1054019	2.68968	15.0065		1	867190	867973	3.98866	31.0146
1	1054112	1054233	1.65328	2.75182		1	868135	868296	2.05844	5.36888
1	1054464	1054860	4.0507	39.6502		1	868422	868534	2.21534	6.80866
1	1055004	1055266	3.09063	21.4437		1	871208	871521	3.37449	24.8462
1	1055367	1055436	1.86668	4.66663		1	871657	872019	2.96942	18.6191
1	1055594	1055652	1.6941	3.10351		1	873464	873790	2.06922	6.1678
1	1056136	1056276	2.87698	17.9927		1	873978	874068	1.8281	3.88176
1	1056458	1056693	3.70868	32.4435		1	874195	874520	3.46025	25.9308
1	1057333	1057595	3.50323	27.8689		1	876738	876789	1.91034	4.19016
1	1065176	1065427	2.72305	7.72194		1	876886	877215	5.36678	53.128
1	1065506	1065690	3.07823	10.5586		1	879107	879320	4.67356	36.0326
1	1067153	1067377	2.72305	7.72194		1	886659	886711	1.59228	1.55113
1	1072311	1073413	4.44962	56.4757		1	890027	890211	3.05186	13.9216
1	1073701	1073959	1.9826	6.9558		1	895600	895673	1.72497	2.28181
1	1074129	1074710	2.74501	18.999		1	895807	895948	2.44505	7.96463
1	1075135	1075605	2.15807	9.36434		1	896092	896286	3.04929	15.2319
1	1075851	1075957	1.67328	3.49716		1	897477	897735	2.34089	8.61234
1	1076215	1076623	2.07073	8.13282		1	897914	898423	4.00285	33.0416
1	1077938	1078031	2.07983	6.7797		1	900566	901090	3.39334	22.8326
1	1084172	1084323	2.62716	8.12989		1	901277	901430	2.72224	13.795
1	1084500	1084720	3.57967	17.2658		1	901493	901753	2.70744	13.5071
1	1085003	1085086	1.95873	3.16717		1	902018	902190	3.15644	20.6146
1	1085463	1086227	3.52351	16.911		1	905909	906277	6.28517	70.5107
1	1086402	1086768	2.94041	10.8928		1	906717	907059	4.1053	27.6122
1	1086915	1087236	3.38814	15.3818		1	907118	907456	6.14796	60.0803
1	1090730	1090822	2.26474	5.61608		1	907555	907620	2.56534	8.85916
1	1093964	1094232	3.67113	18.8065		1	908064	908184	2.60578	9.40955
1	1094804	1095163	2.32655	5.95669		1	912683	912888	4.64414	35.1545
1	1095265	1095614	2.66957	8.81206		1	913003	913287	3.71531	21.9949
1	1095731	1095832	2.62625	8.26506		1	924001	924149	2.69802	10.1596
1	1095921	1096042	2.55132	7.5639		1	930526	930751	3.27301	16.4738
1	1096109	1096172	2.29248	5.54833		1	930923	930981	1.72497	2.28181
1	1096260	1096332	2.33439	5.88069		1	933705	933965	3.58262	20.2841
1	1097335	1097452	2.67089	9.11769		1	934681	935134	4.33453	30.5536
1	1098252	1098320	2.03428	4.02236		1	940368	940517	3.40668	22.7328
1	1101852	1101995	2.30867	4.82665		1	942764	942827	1.83341	3.71446
1	1102064	1102255	2.13108	3.73915		1	942978	943291	5.98943	72.891
1	1103104	1103328	2.60466	6.84627		1	943467	943611	3.45867	23.8804
1	1103542	1103672	2.48626	6.00871		1	943942	945061	4.46022	41.9248
1	1114920	1115152	2.95984	9.57979		1	950738	950835	2.56534	8.85916
1	1117318	1117683	4.02538	19.4534		1	952449	952642	3.75954	22.5755
1	1127891	1128035	3.19662	11.5694		1	956180	956589	5.39454	47.4765
1	1128496	1128920	5.74208	39.417		1	959877	960362	6.67872	69.7389
1	1136440	1136513	1.5441	1.92475		1	966710	966792	1.85766	3.10532
1	1137870	1137977	1.69576	3.57107		1	966959	967529	6.28065	62.4592
1	1138394	1139256	4.75219	65.0952		1	972742	973053	5.39605	47.116
1	1139554	1139852	2.92065	21.9151		1	976991	977185	2.91917	12.4625
1	1139986	1140328	3.13899	26.4192		1	980396	980690	2.79968	12.64
1	1140426	1140699	3.59686	36.3471		1	981182	981580	2.99296	14.9847
1	1140870	1141092	2.31028	11.452		1	981909	981966	1.89859	3.82448
1	1141187	1141263	1.57578	2.56971		1	982018	982221	3.15934	16.8566
1	1141486	1141572	1.84711	5.18379		1	982309	983007	7.89546	104.747
1	1141806	1142278	3.15551	25.6445		1	987652	988221	5.06674	41.9063
1	1142356	1142436	1.5937	2.61576		1	988396	988634	2.60957	9.28571
1	1147735	1147900	2.87001	12.1653		1	989211	989315	2.52111	8.43987
1	1148317	1148389	2.16339	5.26448		1	989906	990087	2.25573	6.08128
1	1149122	1149206	2.42929	7.38481		1	992498	992728	2.98376	18.2082
1	1149390	1149720	3.52317	18.9559		1	995697	995841	1.5625	2.88776
1	1150300	1150380	2.32137	6.27245		1	995997	996091	1.91067	7.07897
1	1150576	1150714	2.55138	8.25307		1	996288	996712	1.79194	6.10326
1	1150773	1150873	1.91171	3.25196		1	996995	997268	2.55969	21.2718
1	1151066	1151593	2.87775	11.5445		1	998351	998707	2.13572	13.4787
1	1151668	1152050	4.34918	30.0785		1	998941	999757	2.91688	35.1851
1	1155823	1155946	2.73963	7.96488		1	1000140	1000674	1.78974	7.90782
1	1157675	1157895	2.54546	6.42267		1	1001316	1001799	2.72974	29.1977
1	1163027	1163205	3.37421	13.1435		1	1002036	1002444	2.68508	25.7715
1	1163294	1163616	5.09092	31.3447		1	1003230	1003284	1.78012	6.57801
1	1171051	1171179	2.13108	3.73915		1	1003535	1003741	2.28397	15.5292
1	1172449	1172580	3.25582	12.0866		1	1003946	1004030	1.98862	9.92721
1	1182117	1182743	4.67654	26.5145		1	1004243	1004348	1.85351	7.43792
1	1188368	1188546	3.96618	18.8469		1	1004428	1004512	1.70926	5.34005
1	1188904	1189091	3.7294	16.485		1	1008132	1008602	2.11534	8.51319
1	1193897	1194276	3.65905	16.3325		1	1008664	1009875	4.2152	41.6796
1	1194396	1194527	2.68046	7.81574		1	1009983	1010254	2.98874	17.5256
1	1194770	1194849	2.07173	3.67452		1	1011461	1011865	3.35118	22.8771
1	1195252	1195580	2.63978	7.75185		1	1017016	1017248	4.11338	27.3936
1	1195704	1196042	2.39622	5.96129		1	1033760	1033917	3.49416	19.169
1	1196346	1196465	2.01393	3.41057		1	1037372	1037774	2.38842	7.22607
1	1196787	1196861	2.17988	4.45302		1	1037925	1038699	4.73525	38.4842
1	1199149	1199325	3.70173	16.5733		1	1039508	1039649	2.68377	12.6893
1	1199664	1199812	2.90064	9.10248		1	1040384	1040438	1.88476	4.10286
1	1204733	1204889	3.31502	12.6111		1	1042907	1043332	3.54366	22.5671
1	1205017	1205222	3.01903	10.0653		1	1043479	1044209	7.34688	85.2652
1	1205465	1205912	4.55815	25.18		1	1044293	1044367	2.02965	4.40024
1	1207931	1208070	3.49322	15.3591		1	1048390	1048468	1.95929	4.41023
1	1212217	1212439	3.611	15.343		1	1051565	1051644	1.55581	2.61081
1	1215910	1216046	3.55181	14.7826		1	1052938	1053479	4.29564	63.3733
1	1221513	1222265	3.88289	29.4477		1	1053666	1053759	1.79467	5.58196
1	1222572	1222735	2.95372	15.7545		1	1053816	1054310	2.80331	23.259
1	1223995	1224197	2.83348	14.2324		1	1054467	1054852	4.01475	54.3304
1	1224538	1225196	3.9727	31.5955		1	1055011	1055303	3.69146	45.3766
1	1230157	1230631	4.73574	27.1897		1	1055362	1055460	1.75995	5.18796
1	1230858	1231032	3.25582	12.0866		1	1055576	1055697	2.20304	11.7516
1	1237425	1237590	2.05532	5.35417		1	1055877	1055950	1.51056	2.48593
1	1238791	1238934	2.59608	11.3816		1	1056130	1056268	2.46934	16.5853
1	1239253	1239886	4.28982	38.8731		1	1056472	1056685	3.12492	30.4946
1	1240217	1240427	2.74425	14.4346		1	1057317	1057625	3.39131	36.217
1	1240648	1240855	2.5774	12.3587		1	1065133	1065313	3.00763	13.4291
1	1241426	1241638	1.89354	4.57938		1	1065464	1065700	3.848	23.7517
1	1241786	1242397	3.65441	29.2139		1	1065806	1065865	1.90189	3.39946
1	1242474	1242610	1.9584	5.0323		1	1067159	1067361	4.11338	27.3936
1	1244865	1245123	2.35749	7.54781		1	1072300	1073507	4.38971	81.9265
1	1250476	1250625	2.84144	8.63349		1	1073701	1073948	1.88959	8.85916
1	1251678	1251751	1.82833	2.33286		1	1074087	1074742	2.87089	32.2502
1	1255763	1256114	5.31561	47.1166		1	1075108	1075172	1.61448	4.55022
1	1256283	1256726	3.74062	22.9508		1	1075307	1075675	2.33316	18.1216
1	1256942	1257394	2.29609	6.80655		1	1075850	1075980	2.34268	18.275
1	1257518	1258170	2.81323	12.0985		1	1076210	1076663	2.55333	23.4184
1	1258360	1258515	2.63823	10.3951		1	1077012	1077142	1.6505	5.03635
1	1261509	1261568	1.98388	4.16318		1	1077936	1078068	2.19314	12.3595
1	1261748	1261969	2.24292	6.14372		1	1084139	1084388	3.56318	25.0752
1	1263684	1264316	2.74288	8.61349		1	1084499	1084806	2.8458	14.5126
1	1264491	1264681	2.12671	4.10255		1	1084945	1085122	2.08136	5.79505
1	1266477	1266621	2.3695	6.90185		1	1085362	1086214	4.18407	36.4926
1	1269917	1270178	4.00611	24.963		1	1086416	1086757	3.22633	20.2543
1	1270625	1270756	2.49392	7.77173		1	1086835	1087256	3.78739	29.1297
1	1270925	1271419	3.26754	15.4419		1	1090709	1090792	2.41308	8.52009
1	1273823	1274054	2.09282	4.3175		1	1093992	1094222	4.15705	28.2979
1	1274257	1274635	5.29027	44.0258		1	1095322	1096184	3.27301	16.4738
1	1279158	1279499	4.00705	20.1501		1	1096247	1096379	2.16727	5.35883
1	1282862	1283013	3.18119	12.0866		1	1096872	1096936	2.02554	4.37717
1	1286010	1286554	5.4461	35.6769		1	1097307	1097479	3.04616	15.5844
1	1286654	1286785	2.42707	5.60454		1	1098126	1098311	1.80892	3.24865
1	1293343	1293457	2.36787	5.21044		1	1101756	1102403	3.89223	24.3471
1	1293634	1293741	2.36787	5.21044		1	1102908	1103694	3.58262	20.2841
1	1297877	1298018	2.25779	5.68886		1	1114843	1115110	3.09609	14.4203
1	1298175	1298423	2.54131	8.05935		1	1117441	1117693	3.58262	20.2841
1	1298524	1299468	4.15199	26.0303		1	1127886	1128004	2.69802	10.1596
1	1299711	1299859	1.97749	3.57176		1	1128575	1128932	4.64414	35.1545
1	1300203	1300456	2.82912	11.06		1	1136406	1136585	1.94198	8.09198
1	1300612	1300724	2.23396	5.98852		1	1137911	1137965	1.53083	3.47406
1	1301337	1301418	2.14979	5.87466		1	1138451	1139171	3.96432	70.0605
1	1305207	1305721	3.82742	22.6005		1	1139525	1139916	2.63389	26.2509
1	1305905	1306252	3.86909	22.648		1	1140035	1140328	2.58685	25.2762
1	1306396	1306505	3.09375	13.3038		1	1140424	1140720	3.19884	43.8777
1	1307811	1307947	2.00322	3.86081		1	1140860	1141754	3.32028	48.1671
1	1308304	1308364	1.63236	1.68605		1	1141854	1142451	3.15356	41.0024
1	1312802	1313077	3.09919	11.6215		1	1147470	1147905	2.61355	16.0742
1	1313448	1313515	1.95264	2.83014		1	1148284	1148395	1.83624	5.05836
1	1314117	1314325	3.31502	12.6111		1	1148718	1148849	2.26347	10.3593
1	1314452	1314628	2.60466	6.84627		1	1149107	1149234	3.05757	23.4543
1	1314996	1315061	2.01269	3.0704		1	1149390	1149702	4.49442	55.2062
1	1315326	1315574	3.16457	11.4042		1	1150001	1150091	1.91245	5.69237
1	1320303	1320364	1.73958	2.42218		1	1150317	1150390	2.50477	13.3777
1	1321642	1321766	2.14782	5.1827		1	1150577	1150912	2.78278	17.7513
1	1321910	1322974	3.99252	26.1933		1	1151122	1151231	1.79377	4.40058
1	1323296	1323449	3.58768	21.0521		1	1151580	1152046	4.50119	53.7538
1	1323580	1323878	3.77031	23.6781		1	1155791	1155944	3.73725	22.4121
1	1324057	1324378	2.73837	10.939		1	1157661	1157867	2.43265	7.62319
1	1324580	1324668	2.17024	5.50776		1	1158053	1158116	1.72497	2.28181
1	1335275	1335515	3.35739	17.5447		1	1162992	1163159	3.44993	18.6191
1	1335586	1335824	2.60889	9.32179		1	1163299	1163616	5.97104	56.9489
1	1336881	1336958	2.01453	4.25338		1	1171028	1171119	2.2115	5.71599
1	1337168	1337480	2.68722	10.282		1	1172428	1172565	2.87494	11.9887
1	1337964	1338093	1.95835	3.86628		1	1178825	1178881	1.72497	2.28181
1	1338725	1339170	2.91855	13.0256		1	1182198	1183030	4.46722	32.5007
1	1339247	1339381	2.22586	6.14602		1	1188330	1188547	4.11338	27.3936
1	1339449	1339969	3.51525	21.3991		1	1188894	1189074	5.30759	45.6541
1	1344737	1345065	3.60739	24.0233		1	1193628	1193761	2.41692	8.16551
1	1345172	1346576	5.9644	67.65		1	1193884	1194258	5.79377	56.228
1	1346683	1346916	1.95	4.28335		1	1194423	1194539	3.08075	15.4667
1	1350227	1350324	1.67204	2.04936		1	1194650	1194896	2.11661	5.45709
1	1356725	1358030	5.75474	46.8649		1	1195252	1195470	3.949	27.713
1	1358096	1358199	2.24788	5.31127		1	1195806	1196063	2.94626	14.0845
1	1363070	1363463	2.94672	11.2815		1	1196247	1196486	2.32774	7.45052
1	1363517	1364446	5.62198	44.7295		1	1196723	1196780	1.92085	3.95435
1	1364674	1364905	2.63134	8.15359		1	1199151	1199345	4.2903	29.9125
1	1365042	1365176	2.67768	8.56131		1	1199711	1199783	2.03458	4.33862
1	1371241	1371403	4.55815	25.18		1	1204624	1205263	3.93646	24.9473
1	1378683	1378782	2.30867	4.82665		1	1205482	1205914	4.37876	31.1985
1	1381343	1381639	4.82212	29.3415		1	1207933	1208142	2.74225	10.6069
1	1382904	1382997	2.54546	6.42267		1	1212205	1212422	3.09609	14.4203
1	1383201	1383593	3.78859	17.066		1	1215871	1216053	4.42299	31.8472
1	1395596	1396302	4.79494	27.8689		1	1221513	1222202	3.58433	32.8386
1	1400511	1400590	1.9485	5.49982		1	1222314	1222407	1.93881	5.9083
1	1401090	1401488	2.41951	10.9586		1	1222551	1222748	2.80373	18.4721
1	1401883	1402078	2.62263	13.9161		1	1223984	1224167	3.14967	24.7112
1	1402137	1402212	1.86366	4.57469		1	1224608	1225421	5.44213	79.4525
1	1402712	1402884	2.21538	8.37571		1	1227376	1227455	2.72653	15.569
1	1403288	1403456	2.0863	6.8322		1	1230156	1230563	5.6172	50.8333
1	1403644	1404284	2.5137	12.1973		1	1230841	1231021	3.00763	13.4291
1	1404423	1404956	2.71184	15.0685		1	1237426	1237585	2.19139	10.8911
1	1405045	1405312	2.08271	6.88694		1	1238791	1238900	1.98346	8.23491
1	1405438	1405575	1.99347	5.8444		1	1239265	1239932	4.35702	68.8246
1	1406005	1406059	1.66049	2.65407		1	1240259	1240447	2.78835	26.9841
1	1409962	1410129	2.99089	10.1006		1	1240633	1240936	1.98065	9.90474
1	1414903	1415009	2.13452	3.9514		1	1241423	1241719	2.12055	12.5872
1	1415151	1415555	5.43774	36.365		1	1241808	1242629	4.31132	76.8038
1	1415615	1415884	5.0123	31.2061		1	1244709	1245264	3.66497	42.7763
1	1416006	1416277	3.96152	19.3538		1	1245320	1245541	2.69751	19.1685
1	1419610	1419758	3.15927	12.5542		1	1250423	1250609	4.02492	26.1613
1	1424023	1424202	2.17131	4.61232		1	1251684	1251789	3.0904	15.1554
1	1424605	1425230	5.5948	45.6608		1	1255768	1256131	6.23075	80.4339
1	1428724	1429150	3.36414	21.0195		1	1256265	1256699	4.63532	46.2265
1	1429277	1429414	2.40633	9.22811		1	1256927	1257390	2.41361	10.172
1	1429746	1429810	1.99076	5.09696		1	1257574	1257961	4.03803	36.1168
1	1432418	1432543	2.16909	6.5923		1	1258351	1258526	3.3036	23.4877
1	1432735	1432856	2.58318	11.1335		1	1261453	1261593	2.82122	14.9774
1	1433003	1433234	3.04936	17.1059		1	1261750	1261965	3.45144	24.0399
1	1433464	1433825	3.41516	22.1138		1	1263444	1263520	2.41533	7.52063
1	1433879	1434702	4.81109	42.6638		1	1263686	1263796	2.38842	7.22607
1	1439295	1439359	1.8351	2.15895		1	1263917	1264311	2.83071	11.5215
1	1446623	1446937	3.40638	13.9747		1	1265251	1265324	1.91288	3.90788
1	1447299	1447367	1.7597	1.88121		1	1265821	1266045	2.47642	9.36042
1	1447463	1448502	5.57247	39.0935		1	1266477	1266629	3.47037	23.5367
1	1453603	1454122	6.80763	53.7639		1	1269851	1270209	3.86039	30.8573
1	1454627	1454762	2.30867	4.82665		1	1270624	1270758	2.34169	8.61843
1	1459852	1460095	2.84758	9.16743		1	1271059	1271442	4.21041	35.0312
1	1460214	1460630	4.98657	32.7368		1	1274257	1274678	5.87454	68.0862
1	1460693	1461315	4.56054	27.6702		1	1279172	1279475	5.57297	50.0829
1	1465060	1465244	2.54244	6.96098		1	1282837	1283059	4.90952	39.2539
1	1469681	1470396	3.611	15.343		1	1285969	1286554	6.01527	57.728
1	1471196	1471361	3.78859	17.066		1	1286728	1286776	2.2115	5.71599
1	1477220	1477669	2.85086	11.5364		1	1286955	1287073	1.94612	3.70325
1	1477736	1478462	5.35628	47.0985		1	1292696	1293071	2.38842	7.22607
1	1478525	1479102	3.26285	16.8514		1	1293377	1293433	1.94612	3.70325
1	1481829	1481985	2.45476	8.44227		1	1293614	1293743	3.44993	18.6191
1	1482186	1482240	1.61995	1.81114		1	1293911	1294053	2.31808	6.80178
1	1482305	1482450	1.75611	2.61156		1	1294221	1294479	3.33625	18.4338
1	1483088	1483229	2.13799	4.64131		1	1297912	1298007	2.18032	6.5663
1	1486533	1486627	1.93724	2.9221		1	1298210	1299094	4.4039	36.8263
1	1486875	1486976	2.51458	6.95207		1	1300300	1300484	3.13361	16.4593
1	1489426	1489629	3.89428	20.2435		1	1300612	1300733	2.78601	13.1948
1	1491479	1491800	3.19777	14.9699		1	1301328	1301518	2.94625	17.3162
1	1492081	1492479	3.60622	19.3161		1	1303576	1303631	1.58539	2.05585
1	1495275	1495433	1.91651	3.27597		1	1305290	1305759	5.1871	50.3556
1	1495501	1495812	3.26991	15.4581		1	1305873	1306297	5.47956	54.929
1	1496138	1496292	2.2547	5.56917		1	1306389	1306571	3.11345	16.4931
1	1496351	1496432	1.88868	3.0007		1	1310955	1311210	2.72361	13.0138
1	1498364	1498631	4.68305	30.3665		1	1311665	1311814	1.99856	4.65187
1	1503080	1503166	1.84971	3.74249		1	1312629	1312687	1.64294	2.04672
1	1503437	1504775	3.6596	25.1912		1	1312838	1313104	3.36393	19.2971
1	1504967	1505181	3.76473	26.8601		1	1313250	1313554	2.02864	4.66003
1	1505325	1505494	2.54118	10.1147		1	1314091	1314264	4.2444	31.0061
1	1505743	1505827	1.6617	2.23388		1	1314374	1314780	3.36844	18.4624
1	1505883	1506260	3.64335	25.0525		1	1314936	1315062	2.79864	11.8064
1	1506437	1506558	2.27387	7.32168		1	1315430	1315584	3.38521	19.6885
1	1506722	1506880	2.02256	4.97179		1	1320266	1320389	2.11073	6.75977
1	1512668	1513012	2.54546	6.42267		1	1321573	1321811	2.59736	12.1193
1	1513093	1513217	2.48626	6.00871		1	1321939	1322934	5.1339	57.2571
1	1517734	1517998	4.55815	25.18		1	1323307	1323421	2.87667	15.9768
1	1518132	1518274	2.42707	5.60454		1	1323583	1323860	5.15618	57.8516
1	1519442	1519514	1.8351	2.15895		1	1324030	1324356	2.71915	13.7679
1	1519876	1519928	2.48626	6.00871		1	1335259	1335507	3.58082	22.4025
1	1519983	1520154	4.55815	25.18		1	1335657	1335791	2.77173	12.1039
1	1522357	1522560	3.37421	13.1435		1	1336128	1336176	1.83799	3.34667
1	1530212	1530339	1.91962	2.92116		1	1336859	1336980	1.67755	2.31618
1	1530519	1531248	4.95774	33.888		1	1337131	1337511	4.37214	35.9353
1	1531351	1531492	2.59293	8.08017		1	1338164	1338216	1.93549	4.191
1	1531757	1531835	1.8442	2.6614		1	1338633	1339108	2.95961	14.9114
1	1532011	1532210	3.45012	16.6576		1	1339286	1339413	2.11809	5.75414
1	1532299	1532535	3.3351	15.4724		1	1339519	1339611	2.12087	5.7723
1	1532631	1532701	2.27577	5.57258		1	1339675	1339978	5.29623	52.8304
1	1532780	1532947	4.0123	23.3978		1	1345292	1346123	3.95451	25.3551
1	1535857	1536037	3.98025	21.8516		1	1346438	1346570	2.12304	5.01015
1	1538804	1539126	3.38383	13.6342		1	1346715	1346959	4.06915	26.7752
1	1543181	1543295	2.30738	5.73496		1	1347127	1347252	2.29996	6.45485
1	1543484	1544621	7.14124	66.585		1	1349245	1349357	2.03458	4.33862
1	1550629	1551014	3.90397	20.3059		1	1349553	1349606	1.7692	2.54634
1	1553559	1553853	2.27617	7.89248		1	1349761	1350021	3.31704	17.002
1	1553983	1554185	2.1322	6.62083		1	1350182	1350346	3.98069	25.552
1	1554651	1554747	1.74085	3.08188		1	1356723	1357991	6.82763	74.6051
1	1555860	1556826	3.95394	31.681		1	1358104	1358210	2.12763	5.23436
1	1556919	1557068	2.39994	9.17835		1	1360643	1360708	2.08851	5.74964
1	1557253	1557519	2.96625	16.2153		1	1363274	1363349	1.68074	2.02759
1	1557786	1558177	2.71556	12.7875		1	1363712	1364323	5.70566	52.343
1	1558774	1558951	2.15805	6.22102		1	1371243	1371458	5.04221	41.3547
1	1561848	1561934	2.17746	5.04637		1	1378700	1378763	1.7692	2.54634
1	1563871	1564483	5.20931	32.7697		1	1381340	1381741	6.85564	73.0408
1	1567684	1567797	2.67862	9.31857		1	1382884	1382985	1.90189	3.39946
1	1570812	1571449	6.51135	57.8531		1	1383428	1383615	4.46722	32.5007
1	1571544	1571981	3.42045	17.1188		1	1395585	1396053	5.79412	53.8654
1	1576238	1576329	2.07358	3.85845		1	1396128	1396268	2.12304	5.01015
1	1576449	1577298	5.4461	35.6769		1	1401128	1401491	2.26936	13.5375
1	1586028	1586311	4.49895	24.5202		1	1401902	1401983	1.81412	6.27815
1	1588758	1588835	1.95349	2.75384		1	1402442	1402511	1.66017	4.29411
1	1595748	1596300	3.64795	15.7919		1	1402718	1402936	2.47803	17.8961
1	1596356	1596720	6.43814	48.746		1	1403116	1403421	2.46722	17.6127
1	1601533	1601627	3.01903	10.0653		1	1403601	1404263	3.18378	34.7495
1	1606563	1606704	2.81841	10.1641		1	1404402	1405736	3.52457	44.1395
1	1606858	1607183	3.37657	15.7447		1	1405991	1406067	1.59615	3.56903
1	1607954	1608442	2.83703	10.4463		1	1408443	1408514	1.69862	3.62494
1	1608543	1608770	1.83392	2.93892		1	1409968	1410143	3.21016	18.2702
1	1609112	1609478	3.10745	16.2648		1	1414476	1414766	2.60778	9.57131
1	1609957	1610176	2.31831	8.09512		1	1414916	1415040	2.25479	6.51976
1	1613438	1613862	2.58168	16.4861		1	1415166	1415511	6.69203	72.5131
1	1614531	1614764	2.77359	19.4936		1	1415615	1415954	5.70934	53.9306
1	1615046	1615115	1.4958	1.89837		1	1416003	1416310	5.03499	42.6848
1	1615196	1615274	2.0431	7.51825		1	1419596	1419796	4.09672	29.2189
1	1615329	1615551	2.37153	12.0866		1	1424051	1424189	1.91072	4.11685
1	1615755	1616020	2.86454	20.3958		1	1424635	1425569	6.23041	77.9208
1	1616080	1616907	4.07824	46.8027		1	1428750	1429114	3.41983	33.9651
1	1617106	1617271	1.87834	5.51356		1	1429311	1429413	1.91169	6.79544
1	1617324	1617778	2.93648	21.7511		1	1429618	1429805	2.30181	13.3798
1	1617978	1618348	2.1336	8.63646		1	1432418	1432531	2.3889	13.6899
1	1618482	1618551	1.55936	2.31023		1	1432704	1433239	3.77645	43.1558
1	1619034	1619095	1.68035	3.11101		1	1433447	1433741	3.96038	47.3172
1	1624157	1624270	1.8351	2.15895		1	1433890	1434726	4.87957	66.8257
1	1624345	1624431	2.13108	3.73915		1	1434939	1435185	2.38252	11.5215
1	1624572	1624638	2.13108	3.73915		1	1435632	1435699	1.89053	5.29481
1	1624795	1625299	5.91967	41.7124		1	1439257	1439375	3.00763	13.4291
1	1631903	1631978	2.02008	4.86979		1	1446487	1446935	3.88723	26.6704
1	1633169	1633730	2.48223	10.2016		1	1447272	1447357	1.90864	3.80755
1	1635541	1636281	4.13997	37.6088		1	1447459	1448484	6.24991	69.334
1	1636357	1636755	3.18001	20.3912		1	1453729	1453991	4.46722	32.5007
1	1636942	1637188	2.5118	10.8397		1	1454634	1454772	1.99035	4.01629
1	1637379	1637441	1.74423	3.10296		1	1459661	1460092	4.16064	31.7284
1	1638154	1638474	2.90166	16.1749		1	1460207	1460970	5.4635	57.3959
1	1642093	1642301	3.0798	12.6447		1	1461050	1461420	5.03629	49.2707
1	1642423	1642630	3.50778	16.8091		1	1461590	1461651	1.69225	2.49865
1	1642733	1642970	2.72029	8.95468		1	1465050	1465296	3.03454	15.119
1	1643308	1643550	3.88975	19.4457		1	1469705	1469893	2.91917	12.4625
1	1643611	1643769	2.60035	7.11753		1	1469946	1470365	2.56534	8.85916
1	1649352	1649599	3.22943	19.8416		1	1470562	1470633	1.81343	2.82088
1	1650892	1651397	3.62303	26.5227		1	1471197	1471330	2.43265	7.62319
1	1651553	1651836	2.59261	11.9237		1	1473342	1473391	1.77991	2.72295
1	1651951	1652024	1.75222	3.21038		1	1477019	1477702	3.28109	19.9
1	1652839	1653590	3.88594	32.0546		1	1477817	1478262	6.18361	74.0976
1	1656346	1656398	1.82348	3.0169		1	1478605	1478730	2.54374	10.6856
1	1656546	1656759	2.16197	5.4582		1	1478799	1479099	2.49772	10.191
1	1662202	1662788	3.64899	33.2109		1	1481558	1481611	1.87572	4.26085
1	1662897	1663864	4.96113	63.9624		1	1481808	1481996	3.73891	29.4121
1	1664258	1664385	2.05526	6.92806		1	1482157	1482240	2.64924	12.5539
1	1664796	1665088	2.11127	7.68455		1	1482349	1482501	2.64892	12.252
1	1665265	1665853	3.98848	41.5954		1	1483075	1483210	2.20913	6.23426
1	1670782	1671401	4.76558	35.126		1	1485921	1486038	3.06375	14.1976
1	1672193	1672459	3.37946	18.3468		1	1486520	1486595	1.89544	3.44042
1	1672720	1672836	1.9617	3.96478		1	1486885	1486946	1.89278	3.50043
1	1675675	1675790	2.31645	6.12688		1	1489420	1489635	4.64552	36.1256
1	1676428	1676919	3.68047	18.3805		1	1491490	1491753	4.63501	38.9044
1	1681705	1681848	1.7574	2.84301		1	1492069	1492486	5.1876	47.5119
1	1681931	1682001	1.94662	4.26254		1	1495506	1495775	4.41375	36.0089
1	1682127	1682442	3.62602	24.4254		1	1498343	1498654	5.09891	47.0712
1	1682664	1683268	4.53191	38.8327		1	1503024	1504772	3.81776	51.6561
1	1683327	1683909	4.18828	33.3305		1	1504976	1505220	3.29857	37.1821
1	1683985	1684049	1.75757	2.84396		1	1505362	1505495	2.49291	17.9671
1	1686629	1686867	2.06815	5.25781		1	1505944	1506244	3.41447	40.3168
1	1691625	1691706	1.94933	3.50996		1	1506432	1506569	2.37537	15.6155
1	1694261	1694495	4.46122	33.0471		1	1506724	1506943	1.64427	4.04768
1	1694693	1695015	3.72337	22.3272		1	1509297	1509404	1.75674	4.05822
1	1695200	1695287	2.19275	5.53835		1	1512788	1513250	3.27301	16.4738
1	1695761	1696518	3.61335	20.5431		1	1517696	1518030	6.72295	70.5615
1	1697538	1697790	3.28298	15.5474		1	1518145	1518274	2.29996	6.45485
1	1697851	1698064	3.69745	20.6768		1	1519837	1520173	3.80377	23.161
1	1703043	1703204	2.13108	3.73915		1	1522357	1522538	3.62685	20.8493
1	1703337	1703437	1.8943	2.44993		1	1530161	1530392	2.57948	10.2443
1	1703770	1703970	2.01269	3.0704		1	1530477	1531250	6.43129	74.4583
1	1705452	1706321	4.14377	20.6841		1	1531311	1531470	2.61862	11.1167
1	1706440	1706515	1.8351	2.15895		1	1531755	1531833	1.94481	4.40044
1	1716562	1716934	3.53619	15.6158		1	1532011	1532706	3.2224	18.9874
1	1717112	1717446	3.49302	18.0674		1	1532782	1532932	3.33588	20.5825
1	1717537	1717591	2.0575	4.4862		1	1535857	1535991	2.6933	11.8385
1	1717863	1717927	1.61462	1.69746		1	1538728	1539298	4.73817	41.7629
1	1721405	1722194	4.76955	41.6394		1	1542731	1543838	4.08585	36.0609
1	1722259	1722658	3.97533	26.8538		1	1543979	1544651	6.80668	86.5709
1	1722936	1723119	2.40474	7.35998		1	1550632	1551164	4.37876	31.1985
1	1723322	1723484	3.37566	17.6715		1	1553612	1553794	2.29794	13.1007
1	1728352	1729369	7.82685	88.8765		1	1553999	1554167	1.77991	5.49787
1	1729580	1729741	2.5936	8.79375		1	1554660	1554733	1.63412	3.82094
1	1729911	1730108	2.77507	10.5504		1	1555831	1556798	4.78673	76.6556
1	1734086	1734251	3.48271	14.1818		1	1556939	1557108	2.28872	12.9891
1	1738277	1738492	4.32136	22.5764		1	1557244	1557569	3.77375	46.8957
1	1745751	1746052	2.78225	8.17323		1	1557683	1558619	3.6116	42.2217
1	1746628	1746787	3.13743	11.06		1	1558815	1558972	1.63129	3.48166
1	1755950	1756057	1.77631	2.06626		1	1561820	1561924	2.59507	13.6977
1	1756492	1757076	5.02506	33.6677		1	1563866	1564154	5.6172	50.8333
1	1759130	1759493	2.88692	12.2838		1	1564219	1564499	4.37876	31.1985
1	1763456	1764471	3.94622	23.2041		1	1567650	1567853	3.61619	28.1925
1	1765849	1765962	2.0443	3.89665		1	1568626	1568678	2.13248	6.92215
1	1768030	1768178	2.0145	3.58497		1	1570816	1572022	6.56295	82.2742
1	1770466	1770745	4.08458	20.0654		1	1576216	1577197	5.88258	55.4011
1	1773677	1773854	2.82814	8.73371		1	1586070	1586306	4.86529	38.5609
1	1775719	1776107	5.4255	37.3839		1	1588742	1588835	1.99035	4.01629
1	1780021	1780214	3.50037	16.3106		1	1591784	1591890	1.94612	3.70325
1	1780365	1780554	3.52126	16.4426		1	1595848	1596029	3.53839	19.7241
1	1780755	1781489	6.40868	50.2614		1	1596162	1596264	2.83071	11.5215
1	1787470	1787553	1.77347	2.40887		1	1596404	1596711	7.25371	80.633
1	1789557	1789691	2.00481	4.36775		1	1599384	1599453	1.90189	3.39946
1	1789990	1790188	4.64094	39.204		1	1601530	1601656	4.42299	31.8472
1	1790256	1790746	2.92592	14.2946		1	1606122	1606227	2.29201	7.66845
1	1790921	1791168	2.48811	9.32523		1	1606450	1606713	2.72769	12.2573
1	1792798	1792899	1.92061	4.03559		1	1607894	1608678	2.9954	16.1091
1	1794341	1794466	1.88701	4.25462		1	1609169	1609630	3.40023	29.5144
1	1794716	1794782	1.9008	4.27354		1	1609883	1610177	2.41473	13.9827
1	1795029	1795122	1.7102	2.64339		1	1613443	1613930	3.3924	52.4621
1	1797738	1798516	5.53986	47.4959		1	1614513	1614800	3.03729	39.5205
1	1798806	1798926	3.05287	12.8527		1	1615007	1615253	2.29676	17.8839
1	1804612	1804834	3.55181	14.7826		1	1615355	1615653	2.51005	22.96
1	1814989	1815115	1.8351	2.15895		1	1615762	1615994	3.04838	38.4244
1	1815202	1815415	2.66385	7.27961		1	1616205	1616336	1.59198	4.34202
1	1815516	1815635	2.07189	3.39894		1	1616401	1616693	2.92064	34.5526
1	1824945	1825125	2.38152	5.39809		1	1616822	1616875	1.55942	3.91665
1	1825323	1825703	5.5411	40.3858		1	1617099	1617216	1.76003	6.86235
1	1829396	1829495	2.15572	4.82677		1	1617345	1617825	2.71086	28.3844
1	1829631	1829820	2.4429	7.08623		1	1617977	1618296	1.77744	7.08427
1	1830118	1830600	3.26739	14.6222		1	1618370	1618570	1.6353	4.73126
1	1830693	1830853	2.35576	5.51867		1	1618658	1618755	1.58314	3.93145
1	1831409	1831909	5.02813	31.9868		1	1619038	1619157	1.76326	5.97722
1	1838255	1838312	2.01269	3.0704		1	1624308	1624391	1.68074	2.02759
1	1841092	1841325	2.47337	6.21386		1	1624757	1625301	7.25371	80.633
1	1841522	1841733	2.63007	7.55872		1	1626998	1627057	1.81343	2.82088
1	1843291	1843498	2.29325	4.98633		1	1633138	1633276	2.81751	13.2766
1	1843586	1843707	2.21382	4.40815		1	1633388	1633805	2.88898	15.2199
1	1844292	1844563	2.32839	5.15405		1	1635686	1636227	5.46985	61.1973
1	1844866	1845104	4.6206	26.8064		1	1636354	1636744	3.13586	18.6414
1	1846106	1846297	2.1666	4.39368		1	1636944	1637187	3.60627	25.9491
1	1850954	1851453	6.36139	48.6718		1	1638240	1638458	3.77447	31.2755
1	1854472	1854749	2.94002	9.65515		1	1642088	1642301	3.96092	27.0091
1	1855760	1855831	2.25387	5.56459		1	1642472	1642604	3.14262	16.33
1	1859645	1860208	5.6838	41.7304		1	1642760	1642986	3.53679	22.2742
1	1860334	1860777	3.54594	15.6737		1	1643053	1643161	1.93771	4.12576
1	1861168	1861290	1.98652	3.12816		1	1643300	1643659	4.59533	37.289
1	1861588	1861779	2.64623	7.93705		1	1643714	1643816	1.76398	2.76326
1	1866045	1866138	2.22277	5.28485		1	1643881	1643956	1.96195	4.26974
1	1866533	1867124	3.9832	22.6631		1	1648614	1648908	1.97108	6.57603
1	1867343	1868371	4.21459	31.5829		1	1649330	1649600	3.52499	32.8239
1	1868449	1868567	1.67704	2.36564		1	1650869	1651336	3.82786	40.5495
1	1871921	1871975	1.83918	4.59291		1	1651542	1651819	3.18491	27.9338
1	1872061	1872219	2.07229	7.07402		1	1651956	1652049	1.73007	4.24577
1	1872345	1872576	2.43096	12.0712		1	1652893	1653537	3.53901	34.6206
1	1872770	1873083	3.18138	24.5612		1	1653590	1653640	1.5479	2.33262
1	1873176	1873474	2.7795	16.6765		1	1656133	1656341	2.43349	10.8549
1	1873689	1874201	2.37173	10.6441		1	1656457	1656749	2.86182	16.1887
1	1874581	1874705	2.20865	8.63349		1	1662234	1662799	3.28156	30.8286
1	1874886	1875203	3.3931	27.5595		1	1662970	1663131	2.19767	10.3358
1	1876363	1876470	1.66912	3.18007		1	1663257	1663873	3.88708	45.2268
1	1877201	1877437	2.9878	20.7225		1	1664246	1664403	2.18064	9.84956
1	1877576	1877683	1.90868	5.12205		1	1664860	1664924	1.51581	2.19008
1	1880312	1880402	1.88159	3.31648		1	1664995	1665060	1.93308	6.54587
1	1880737	1880975	2.09825	4.80918		1	1665244	1665972	5.26942	83.5547
1	1881179	1881426	2.87264	11.675		1	1670841	1671355	5.5626	57.981
1	1888174	1888304	3.73717	19.2363		1	1672062	1672502	4.0976	35.6267
1	1888375	1888738	5.73864	45.5846		1	1672656	1672855	3.25632	21.7687
1	1888796	1889543	6.45831	57.0251		1	1673670	1673718	1.7345	3.11043
1	1903402	1903965	4.33074	34.3166		1	1675701	1675845	2.00415	5.18884
1	1906520	1907114	3.22399	20.3981		1	1676433	1676566	2.30012	7.49824
1	1907294	1907444	2.1174	6.32657		1	1676621	1676951	5.34978	56.2678
1	1907687	1908297	3.39314	23.4375		1	1677257	1677316	1.74679	3.18661
1	1908495	1908781	2.59654	11.3853		1	1681597	1681705	1.59478	3.023
1	1908899	1909032	2.19815	6.59085		1	1681784	1682438	3.99733	48.3835
1	1909372	1909585	2.10528	5.59206		1	1682740	1683184	3.94094	45.9796
1	1912642	1912709	1.78264	2.50325		1	1683365	1683926	5.05111	76.7459
1	1912898	1912972	2.54307	7.78973		1	1684494	1684591	1.93735	6.6637
1	1916534	1916840	3.01903	10.0653		1	1684681	1684807	1.75153	4.47868
1	1922483	1922556	2.17921	4.35158		1	1686605	1686804	1.83045	5.20952
1	1922827	1922933	2.16286	4.27402		1	1691330	1691393	2.21706	7.77666
1	1923142	1923335	2.20382	4.56487		1	1691615	1691802	2.49695	11.5374
1	1925777	1926525	5.65509	42.6811		1	1694256	1694495	3.01298	21.6382
1	1926714	1926781	1.87156	2.57364		1	1694687	1695020	4.2769	47.6178
1	1932609	1933115	6.56357	61.2867		1	1695216	1695362	3.09332	22.9026
1	1933336	1933511	3.55482	17.5729		1	1695467	1695631	2.01483	6.62219
1	1933911	1934043	2.36485	6.03575		1	1695717	1696572	3.79663	36.584
1	1934173	1934460	2.87939	10.3613		1	1697420	1698122	4.5344	49.2039
1	1934868	1935041	2.56105	7.61879		1	1705737	1705926	3.53839	19.7241
1	1935102	1935196	1.69843	1.81697		1	1716557	1716975	4.37876	31.1985
1	1935549	1935621	2.14493	4.57845		1	1717122	1717476	4.23987	34.7274
1	1940257	1940371	2.48626	6.00871		1	1717782	1718074	2.57813	11.5253
1	1943722	1944191	4.36244	23.9967		1	1721389	1722163	5.08313	58.0995
1	1944668	1945129	3.90657	19.5424		1	1722322	1722601	3.30751	21.1896
1	1947613	1947757	2.69061	8.17323		1	1722831	1723142	3.04151	16.4891
1	1952547	1952619	1.99133	3.2328		1	1723306	1723470	4.14234	32.414
1	1952715	1953838	5.90354	45.5793		1	1728348	1729401	7.15644	88.6957
1	1958102	1958278	4.02925	21.0945		1	1729592	1729801	2.73244	11.9782
1	1958423	1958578	2.47249	6.07626		1	1729896	1730190	4.78672	42.5334
1	1958632	1959000	3.611	15.343		1	1731221	1731271	1.78305	2.9201
1	1960625	1960761	2.95984	9.57979		1	1734086	1734184	2.38842	7.22607
1	1961422	1961540	3.01903	10.0653		1	1738311	1738508	4.15761	28.0166
1	1966797	1966887	1.92902	4.01012		1	1745781	1746114	2.83071	11.5215
1	1967114	1967430	3.38653	20.7776		1	1746663	1746804	2.9634	12.9426
1	1969474	1970022	3.331	24.1141		1	1755970	1756117	2.53247	9.34688
1	1970204	1970343	1.94192	5.21605		1	1756482	1757075	6.19788	66.7576
1	1970423	1970962	2.4862	11.6814		1	1757255	1757330	1.96892	4.22914
1	1971133	1971443	2.28722	9.20123		1	1758371	1758442	1.67897	2.27823
1	1972630	1973146	2.91693	16.313		1	1758902	1759000	1.88201	3.8005
1	1975032	1975095	1.77803	2.95847		1	1759125	1759514	4.67548	42.4723
1	1975782	1975888	2.16442	5.57401		1	1759644	1759825	1.95807	4.56417
1	1980386	1980517	2.41502	5.80298		1	1763604	1763658	1.63651	1.7839
1	1980701	1980753	1.98883	3.06401		1	1763842	1764071	1.94612	3.70325
1	1981023	1981159	2.23687	4.40514		1	1765823	1765933	2.34419	6.83659
1	1981347	1981421	2.30867	4.82665		1	1767822	1767870	1.68074	2.02759
1	1981758	1982783	5.25845	33.4326		1	1768020	1768191	2.52111	8.43987
1	1988866	1989028	1.97019	5.34875		1	1770464	1770789	6.76718	71.3858
1	1989131	1989465	2.67456	13.8058		1	1773593	1773869	4.20184	28.6441
1	1989550	1989857	4.39226	44.3634		1	1775765	1776108	5.92681	56.1729
1	1990039	1990367	3.46345	26.5524		1	1779779	1779842	2.40572	7.58863
1	1990503	1991285	5.71761	75.556		1	1780021	1780207	4.85006	39.1095
1	1991589	1992242	2.78534	16.2538		1	1780352	1780521	3.56138	20.1313
1	1996309	1996387	2.46752	6.7072		1	1780660	1780810	2.69802	10.1596
1	1996442	1996769	3.58677	16.1448		1	1781002	1781305	7.07679	77.2287
1	1998384	1998443	2.30867	4.82665		1	1789557	1789629	1.917	4.23185
1	2007505	2007581	1.93747	2.69868		1	1790023	1790152	2.45293	9.84557
1	2007652	2009116	5.42731	35.5642		1	1790253	1790731	4.23848	39.3375
1	2015865	2016138	2.95984	9.57979		1	1790894	1791268	2.74893	14.6658
1	2020084	2020334	4.61735	25.8445		1	1792238	1792475	2.43602	10.616
1	2020778	2020869	2.01269	3.0704		1	1792779	1792879	2.10967	6.93934
1	2025382	2025669	3.01903	10.0653		1	1793409	1793482	1.86452	5.08476
1	2026398	2026542	3.19662	11.5694		1	1794330	1794509	2.27981	10.2932
1	2026880	2026968	2.30867	4.82665		1	1794693	1794784	2.16079	8.54372
1	2027300	2027888	3.43341	13.6826		1	1795015	1795122	1.73928	3.75867
1	2027995	2028074	1.8943	2.44993		1	1795250	1795506	2.16067	8.24312
1	2042460	2042801	3.84779	17.6533		1	1797493	1797541	1.58568	1.89613
1	2047684	2047813	2.68679	8.00359		1	1797731	1798443	5.03904	49.2975
1	2049285	2049365	2.57545	7.41281		1	1798774	1798919	2.47566	8.95529
1	2051488	2052202	5.17883	37.1499		1	1804663	1804814	3.09609	14.4203
1	2052293	2052524	2.14597	4.78291		1	1815238	1815378	2.87494	11.9887
1	2052696	2052770	1.86333	2.87933		1	1824815	1824863	1.68074	2.02759
1	2053177	2053243	1.94697	3.34967		1	1825026	1825125	2.12304	5.01015
1	2056758	2056824	1.75964	2.28536		1	1825322	1825687	5.97104	56.9489
1	2056994	2057445	4.88193	33.6914		1	1829135	1829234	2.07813	5.40452
1	2060600	2060705	3.17887	14.0522		1	1829603	1830057	2.77484	12.6163
1	2060861	2061176	2.60628	8.4424		1	1830162	1830917	4.07952	29.6285
1	2061249	2061307	1.8587	2.78763		1	1831116	1831332	1.93795	3.66572
1	2061528	2061783	2.61074	8.32225		1	1831467	1831879	7.2586	81.1518
1	2062427	2062856	4.59189	26.9412		1	1840304	1840354	1.81343	2.82088
1	2063201	2063391	3.1076	11.6698		1	1841204	1841285	1.72497	2.28181
1	2068190	2068389	3.37421	13.1435		1	1841503	1841783	3.15538	15.2326
1	2068467	2068620	2.72305	7.72194		1	1843289	1843923	4.16696	28.376
1	2068808	2068998	2.48626	6.00871		1	1844265	1844528	3.03014	13.7749
1	2069189	2069304	1.95349	2.75384		1	1844842	1845075	4.29576	30.2519
1	2071251	2071472	3.55411	16.1822		1	1846097	1846150	1.57069	1.58083
1	2074398	2074796	4.39026	26.5395		1	1846423	1846538	1.75086	2.924
1	2076070	2076209	2.68872	8.31508		1	1850918	1851422	8.09408	97.39
1	2076401	2076910	5.27499	35.6769		1	1854487	1854653	2.60957	9.28571
1	2084903	2084999	2.19028	4.09065		1	1859634	1860223	8.26232	101.495
1	2086850	2086948	1.8943	2.44993		1	1860348	1860791	3.49416	19.169
1	2087361	2087867	5.4461	35.6769		1	1861536	1861813	3.08498	15.1153
1	2093952	2094115	2.97351	10.5527		1	1866032	1866176	2.41356	9.92046
1	2094719	2094840	2.55184	7.01019		1	1866527	1867165	4.35699	40.2687
1	2095049	2095519	2.7639	8.72066		1	1867336	1867551	2.66083	13.8682
1	2095671	2095829	2.47432	6.47708		1	1867745	1868595	4.52742	51.6016
1	2095924	2096160	2.28466	5.27884		1	1871907	1872227	2.56611	17.9672
1	2097727	2097988	2.18467	4.57612		1	1872454	1872553	1.97248	8.03318
1	2100743	2100900	2.8589	9.57085		1	1872784	1873002	3.25262	33.1416
1	2102862	2103270	3.5934	15.9472		1	1873222	1873487	2.80441	21.2933
1	2103486	2103620	3.1673	12.0105		1	1873689	1874057	2.1422	9.65637
1	2105479	2105616	2.49683	6.59362		1	1874300	1874349	1.40913	1.44032
1	2107668	2108172	3.68174	20.3196		1	1874603	1874749	2.33351	12.6995
1	2111132	2111285	2.37403	7.17549		1	1874859	1875173	3.88282	46.2118
1	2112469	2112701	2.37454	7.77684		1	1876325	1876578	2.24757	12.0586
1	2113295	2113563	3.36891	17.8391		1	1877196	1877465	3.34567	33.3945
1	2115670	2115772	2.28914	6.64772		1	1878594	1878726	2.66135	16.4507
1	2116185	2116355	3.66701	21.657		1	1880855	1880993	1.77161	3.34084
1	2116589	2116951	2.3865	7.00515		1	1881200	1881487	3.88529	30.3153
1	2118964	2119112	3.07251	12.2247		1	1882650	1882817	3.27301	16.4738
1	2120077	2120211	2.85239	9.69703		1	1884433	1884487	1.78598	3.2429
1	2122160	2122278	2.24948	4.45302		1	1888126	1888725	7.24692	80.5803
1	2122511	2122672	3.07823	10.5586		1	1888848	1889585	7.15273	79.2882
1	2127672	2128147	5.07297	31.9272		1	1894111	1894229	2.47688	8.02785
1	2128316	2128819	3.89472	18.4375		1	1903105	1903220	2.39747	9.91494
1	2134087	2134593	5.38443	52.822		1	1903389	1903547	3.49218	26.9345
1	2134729	2135101	4.32122	35.1073		1	1903616	1904005	4.20079	43.2346
1	2136733	2136836	1.84673	3.73269		1	1906488	1907096	4.28387	51.7947
1	2137668	2137858	2.00504	5.19532		1	1907301	1907394	1.53521	2.25237
1	2138715	2138771	1.74748	3.23769		1	1907631	1908241	4.28382	52.9664
1	2138982	2139193	1.93072	4.91164		1	1908568	1909125	3.16554	25.6895
1	2139596	2139655	1.88908	4.19651		1	1909458	1909592	2.21426	8.92042
1	2141424	2141578	2.90913	13.6513		1	1912313	1912373	1.89424	4.16322
1	2143255	2143894	3.51285	21.1569		1	1912631	1912696	1.86113	3.74697
1	2144018	2144103	2.17428	5.53198		1	1912882	1913011	2.99518	14.4491
1	2144285	2144383	3.0144	13.5206		1	1916580	1916842	2.87494	11.9887
1	2144586	2144666	2.23811	5.79599		1	1923149	1923205	1.90189	3.39946
1	2147947	2148261	4.32749	25.8307		1	1925784	1926180	4.90952	39.2539
1	2151189	2151259	2.01269	3.0704		1	1926272	1926587	3.58262	20.2841
1	2153482	2154086	3.49261	14.2291		1	1927449	1927768	2.16727	5.35883
1	2158307	2158517	2.61985	8.6635		1	1932521	1933104	6.11147	83.6373
1	2158720	2159355	4.87613	36.9616		1	1933308	1933562	3.73842	30.9064
1	2159446	2159619	1.97334	3.71398		1	1933858	1934025	2.219	7.79191
1	2159763	2160110	2.42839	7.25897		1	1934153	1934460	4.71777	49.0298
1	2160179	2160296	1.84573	2.86311		1	1934626	1934732	1.87045	4.2968
1	2163269	2163570	3.75475	20.5879		1	1934837	1935219	3.7409	30.1821
1	2163720	2163968	3.41114	15.7491		1	1935285	1935674	2.76112	14.9348
1	2164033	2164145	2.86942	9.45742		1	1935948	1936066	2.18011	7.595
1	2164245	2164450	1.8667	2.35104		1	1940257	1940400	3.22878	15.9516
1	2169733	2169927	2.54546	6.42267		1	1943751	1944083	5.57297	50.0829
1	2172737	2173136	6.45245	48.8343		1	1944230	1944286	1.81343	2.82088
1	2183205	2183393	2.42707	5.60454		1	1944622	1945155	5.30759	45.6541
1	2183564	2183674	3.49261	14.2291		1	1947519	1947719	4.48384	33.2471
1	2184344	2184432	2.60466	6.84627		1	1949784	1949862	2.29996	6.45485
1	2186146	2186349	3.611	15.343		1	1949958	1950104	2.07881	4.67005
1	2191676	2191752	2.36787	5.21044		1	1952527	1952623	2.38842	7.22607
1	2191894	2191994	2.54546	6.42267		1	1952949	1953250	3.36147	17.5355
1	2198784	2198919	2.24802	4.99001		1	1953399	1953601	4.46722	32.5007
1	2199423	2199487	2.03918	3.61455		1	1958104	1958278	3.98069	25.552
1	2201121	2201545	3.86304	21.0711		1	1958529	1958577	1.72497	2.28181
1	2201668	2201792	2.18255	4.77253		1	1958652	1958970	4.2903	29.9125
1	2202120	2202292	2.33652	5.89213		1	1960596	1960771	3.4057	18.0746
1	2202358	2203011	4.61012	30.491		1	1961382	1961559	2.69802	10.1596
1	2205450	2205664	3.09919	11.6215		1	1967184	1967295	1.90983	4.18696
1	2215691	2216140	7.3404	61.4008		1	1969464	1970012	4.52623	50.9675
1	2216343	2216430	2.07189	3.39894		1	1970169	1970334	2.14842	8.03407
1	2223102	2223862	3.73781	18.0112		1	1970558	1970943	2.05226	6.93483
1	2227252	2227351	1.87682	3.91223		1	1971071	1971454	3.07236	22.4816
1	2228350	2229017	2.79522	14.4033		1	1971652	1971739	2.36079	10.9476
1	2229476	2229720	1.98081	5.26457		1	1972642	1973105	4.87053	58.3564
1	2233302	2233357	1.51041	2.12743		1	1975782	1975884	2.58084	10.5455
1	2233868	2234019	1.85914	5.41545		1	1980405	1980506	2.03458	4.33862
1	2234445	2234852	2.93294	21.8862		1	1981022	1981134	2.52111	8.43987
1	2235526	2235913	2.71893	17.9197		1	1981876	1982133	4.24607	29.2761
1	2237016	2237358	2.54929	15.1469		1	1982270	1982443	3.62685	20.8493
1	2237676	2237794	2.03195	7.49974		1	1988877	1989041	1.75011	4.46662
1	2240681	2240763	2.07527	6.74266		1	1989134	1989875	4.54299	62.9989
1	2240842	2241021	2.90147	17.7202		1	1990039	1990405	3.14804	28.0529
1	2242020	2242101	1.53435	1.84179		1	1990496	1991350	5.45398	90.79
1	2242461	2242622	3.28377	22.5957		1	1991551	1991921	2.70248	19.8473
1	2242686	2242846	3.41657	24.3189		1	1992038	1992212	2.45347	15.2088
1	2244271	2244400	1.65263	2.14812		1	1993523	1993583	1.51012	2.31378
1	2246171	2246566	3.52951	20.8297		1	1996322	1996499	2.2115	5.71599
1	2249809	2250203	5.90264	43.1942		1	1996564	1996764	4.51145	33.1578
1	2258795	2258909	2.66385	7.27961		1	2007638	2007934	3.80377	23.161
1	2260653	2260732	1.8943	2.44993		1	2008002	2008311	2.9634	12.9426
1	2263082	2263157	1.99066	3.39672		1	2008369	2009087	5.88258	55.4011
1	2266245	2266589	5.00124	32.4926		1	2015862	2016088	3.80377	23.161
1	2266692	2267199	5.78065	42.7721		1	2020127	2020270	4.11338	27.3936
1	2267270	2267637	3.83552	18.8519		1	2025371	2025669	4.42299	31.8472
1	2272531	2272665	2.11097	4.41143		1	2026180	2026241	2.03458	4.33862
1	2272732	2272863	3.23802	14.4313		1	2026396	2026567	3.62685	20.8493
1	2273072	2273786	4.10223	24.5663		1	2027293	2027860	4.42299	31.8472
1	2273867	2274026	3.60776	18.6203		1	2042425	2042768	3.49416	19.169
1	2274920	2275051	1.95698	3.46924		1	2045345	2045405	1.99035	4.01629
1	2276237	2276297	2.14775	4.88371		1	2047654	2047842	3.43847	20.5566
1	2276536	2276833	3.19266	14.7401		1	2051510	2052200	6.09642	69.9191
1	2279456	2279522	2.17981	5.65938		1	2052330	2052505	3.06443	19.5393
1	2283422	2283871	3.07528	24.8665		1	2053155	2053239	1.95653	5.26696
1	2284020	2284249	2.68361	17.5208		1	2056615	2057563	4.7267	55.9448
1	2284400	2285206	3.71449	38.3625		1	2060240	2060692	2.51602	14.3123
1	2285388	2285940	3.88765	42.4014		1	2060861	2061093	3.39073	30.7197
1	2286175	2286284	1.58841	2.89554		1	2061252	2061318	2.12058	8.46629
1	2286403	2286687	2.07097	8.84346		1	2061485	2061825	3.29422	28.251
1	2286939	2287136	3.07256	29.1607		1	2062321	2062881	5.60962	69.1267
1	2287349	2287542	2.34651	14.4079		1	2063150	2063385	3.56614	27.4518
1	2290616	2290954	2.24948	11.6724		1	2068213	2068371	3.44993	18.6191
1	2291141	2291713	2.44611	14.6411		1	2068521	2068640	3.44993	18.6191
1	2292080	2292153	1.58391	2.70882		1	2068816	2069023	3.18455	15.4354
1	2292454	2292677	2.07778	7.83654		1	2071217	2071537	4.70357	37.8884
1	2292927	2293366	2.65414	16.1436		1	2074376	2074748	5.9428	61.9501
1	2293493	2293997	2.23557	10.0366		1	2076067	2076203	2.87654	12.694
1	2294191	2294537	2.43786	13.7805		1	2076332	2076972	6.10373	59.2926
1	2294849	2294929	1.55851	2.67354		1	2084921	2084981	2.29996	6.45485
1	2295204	2295266	1.5848	3.0287		1	2087361	2087588	4.06915	26.7752
1	2298904	2299485	3.06924	22.7239		1	2087667	2087864	2.78648	11.0609
1	2299557	2299826	2.50907	12.6904		1	2093929	2094096	3.75954	22.5755
1	2300008	2300695	3.72741	31.9162		1	2094505	2094575	2.03458	4.33862
1	2300811	2301340	4.62306	49.7222		1	2094740	2094818	2.29996	6.45485
1	2301572	2301671	1.93218	4.84572		1	2095165	2095491	2.56534	8.85916
1	2304592	2304710	2.13314	5.66809		1	2095622	2095811	2.47688	8.02785
1	2306138	2306336	2.19028	4.09065		1	2096061	2096126	2.2115	5.71599
1	2314957	2315040	2.48626	6.00871		1	2096499	2096619	1.81343	2.82088
1	2315128	2315183	2.07189	3.39894		1	2100709	2100890	3.27301	16.4738
1	2315380	2315446	2.42707	5.60454		1	2102841	2103264	4.46722	32.5007
1	2319112	2319360	2.73145	10.4234		1	2103489	2103718	4.33453	30.5536
1	2321254	2321366	2.35328	6.33644		1	2105476	2105645	3.58935	20.5736
1	2321545	2321604	1.93829	3.30714		1	2107689	2107991	3.08746	18.0277
1	2322375	2323482	6.90109	67.9454		1	2108061	2108170	1.98561	4.81771
1	2323548	2323820	4.15822	27.1908		1	2110984	2111323	3.74658	28.2373
1	2328128	2328298	2.72305	7.72194		1	2111479	2111584	2.0514	5.76991
1	2328444	2328547	2.07189	3.39894		1	2111825	2112100	2.79976	14.9549
1	2335667	2335807	1.90116	3.41143		1	2112423	2112700	3.5434	26.5269
1	2335943	2336615	3.53787	20.2072		1	2113063	2113128	1.80205	3.46038
1	2336696	2337486	6.79531	74.6934		1	2113292	2113588	3.4614	23.2264
1	2337670	2337952	3.72346	23.7993		1	2114712	2114854	2.51074	10.8406
1	2342314	2342395	2.60466	6.84627		1	2116196	2116342	3.06565	17.455
1	2342528	2342800	3.31502	12.6111		1	2116710	2116921	2.12232	5.97807
1	2346546	2346601	1.78631	2.15895		1	2118946	2119187	3.65564	25.1913
1	2348485	2348835	3.08853	11.1831		1	2120061	2120237	3.60354	23.54
1	2349899	2350020	2.29998	5.81065		1	2122047	2122310	3.42947	18.6943
1	2350237	2350810	4.93217	36.7228		1	2122447	2122713	4.95906	41.3567
1	2354009	2354125	2.03254	7.16701		1	2122950	2123379	3.15911	17.4536
1	2357216	2357839	2.58892	22.2461		1	2123483	2123658	1.74066	2.86604
1	2358284	2358465	1.69804	5.20401		1	2127699	2128230	4.01307	29.8812
1	2358681	2359399	4.0494	64.3487		1	2128311	2128887	4.66216	36.9027
1	2359880	2360037	2.42117	17.7192		1	2129275	2129380	2.12684	5.81135
1	2360129	2360255	2.59745	21.948		1	2134081	2134609	4.8608	70.5601
1	2360546	2360734	2.03298	10.4001		1	2134739	2135109	5.06065	79.6627
1	2360946	2361129	2.0318	10.3847		1	2135859	2135995	1.95513	7.45804
1	2361497	2361592	1.68071	4.9647		1	2136338	2136534	2.27608	12.8413
1	2361862	2362148	2.07566	11.5704		1	2136684	2136833	1.79691	5.78659
1	2365077	2365554	2.72689	15.3644		1	2137713	2137850	1.65029	4.19918
1	2366417	2366979	4.30688	36.7213		1	2138966	2139240	2.58182	23.7522
1	2367203	2367264	1.84625	3.06985		1	2139566	2139714	2.55915	21.4057
1	2372215	2372687	4.30404	27.9893		1	2140473	2140625	2.07185	10.1859
1	2372744	2372970	3.05851	12.8896		1	2141417	2141581	2.92732	26.182
1	2373480	2373559	2.07806	4.24097		1	2142605	2142848	2.41502	14.4926
1	2373645	2373895	3.10327	13.3664		1	2143253	2144103	3.35213	34.9979
1	2374038	2374281	2.81043	10.448		1	2144299	2144366	1.7119	3.99107
1	2376239	2376329	2.44335	7.34102		1	2144587	2144660	1.7322	4.09504
1	2379286	2379419	2.26145	4.83383		1	2147953	2148279	5.54144	61.565
1	2381166	2381692	5.31982	34.5268		1	2153587	2153752	2.12304	5.01015
1	2381787	2382008	2.66385	7.27961		1	2153836	2154116	4.2903	29.9125
1	2384767	2385019	3.25582	12.0866		1	2158291	2158499	3.82888	30.0343
1	2390447	2391144	4.40425	29.0166		1	2158679	2159345	5.499	66.0016
1	2391555	2391619	2.03486	3.93756		1	2159488	2159568	2.33478	9.041
1	2391683	2391923	2.92782	11.5195		1	2159729	2160123	3.9115	33.1943
1	2392534	2393348	4.55011	35.3001		1	2163224	2163568	4.68845	45.1692
1	2397509	2397773	2.54328	10.9606		1	2163718	2163968	4.07521	31.8077
1	2398893	2399473	3.67782	25.1164		1	2164021	2164148	2.34255	7.19111
1	2399604	2399954	3.13814	17.4758		1	2164259	2164410	2.8351	11.7222
1	2400066	2400743	4.60628	42.3315		1	2169736	2169927	2.47688	8.02785
1	2403339	2403427	1.94191	4.08675		1	2171365	2171444	1.94612	3.70325
1	2404858	2405070	2.65241	8.41601		1	2172749	2173217	4.02492	26.1613
1	2405266	2405394	2.47208	6.34057		1	2183198	2183411	4.11338	27.3936
1	2407009	2407128	2.24948	4.45302		1	2183564	2183637	3.09609	14.4203
1	2415557	2415610	2.17135	5.11501		1	2186136	2186357	4.59991	34.4849
1	2417330	2417491	2.72361	10.0636		1	2191700	2191758	1.81343	2.82088
1	2418289	2418483	2.38482	6.87092		1	2191936	2192001	1.94612	3.70325
1	2418850	2420189	5.2407	42.5567		1	2199409	2199471	1.77742	3.79487
1	2425978	2426365	3.78859	17.066		1	2201071	2201436	3.73901	34.4052
1	2430502	2430580	2.54546	6.42267		1	2201486	2201632	1.99145	6.17743
1	2430752	2431039	3.84779	17.6533		1	2201698	2201847	2.02033	6.49524
1	2431363	2431541	2.42707	5.60454		1	2202111	2203441	5.7243	82.8306
1	2431740	2432103	4.49895	24.5202		1	2205450	2205591	2.20663	8.11615
1	2437926	2437978	2.01269	3.0704		1	2213511	2213624	3.09609	14.4203
1	2438109	2438474	3.49261	14.2291		1	2215663	2216160	11.544	174.553
1	2440882	2441061	3.25582	12.0866		1	2223155	2223923	5.97104	56.9489
1	2445971	2446204	4.67654	26.5145		1	2227270	2227357	2.06431	9.37758
1	2450567	2450730	3.13743	11.06		1	2228368	2228702	2.903	28.8101
1	2458021	2458130	2.07189	3.39894		1	2228751	2229064	2.46207	18.1989
1	2460647	2460785	2.13108	3.73915		1	2229257	2229315	1.67037	4.67786
1	2462765	2462903	3.31502	12.6111		1	2229507	2229629	1.86581	7.7883
1	2470223	2470456	2.19028	4.09065		1	2230492	2230702	2.55455	24.2846
1	2481546	2481617	2.07189	3.39894		1	2230752	2231081	2.18809	15.9913
1	2486078	2486134	2.24948	4.45302		1	2231699	2232502	2.16008	16.1309
1	2489333	2489721	4.97253	29.9394		1	2232695	2232818	1.80871	9.04454
1	2489917	2490021	2.42707	5.60454		1	2233264	2233312	1.50092	3.87341
1	2490287	2490368	2.07189	3.39894		1	2233867	2233936	1.66978	6.51097
1	2497090	2497244	2.48081	7.03855		1	2234415	2234798	2.37134	22.9927
1	2497301	2497760	6.20969	54.3085		1	2235511	2235915	2.33016	21.4796
1	2499056	2499231	2.02318	4.05122		1	2237032	2237346	2.10364	14.8878
1	2499405	2499662	3.37157	17.0034		1	2237401	2237543	1.64733	5.55653
1	2499722	2500005	3.52469	18.7437		1	2237599	2237781	1.51826	3.71357
1	2500423	2500601	2.21213	5.43965		1	2238073	2238262	1.62903	5.2411
1	2503764	2503953	3.40846	15.9454		1	2238772	2238962	1.68291	5.85217
1	2507168	2507365	3.49261	14.2291		1	2239071	2239200	1.80203	7.63944
1	2507506	2507689	3.49261	14.2291		1	2240361	2240418	1.55866	3.53362
1	2507827	2507951	2.95984	9.57979		1	2240689	2240763	1.64692	4.39648
1	2509762	2509989	2.90064	9.10248		1	2240834	2241065	3.23819	36.8397
1	2513983	2514104	2.95984	9.57979		1	2241425	2241483	1.6933	4.75844
1	2519161	2519248	2.48626	6.00871		1	2241608	2241714	1.84462	6.86467
1	2523415	2523500	2.02602	3.46582		1	2241971	2242051	1.54999	3.04986
1	2526009	2526076	2.10439	4.18705		1	2242433	2242629	3.80578	47.6424
1	2526212	2526396	2.35152	5.97276		1	2242678	2242866	3.1148	29.3707
1	2526687	2527024	4.71538	31.8659		1	2246201	2246591	2.97184	16.095
1	2527108	2527473	5.68003	45.9217		1	2249885	2250164	4.33453	30.5536
1	2530258	2530501	3.43042	17.1877		1	2258799	2258911	2.69802	10.1596
1	2534448	2534736	5.56449	37.1575		1	2260662	2260776	3.18455	15.4354
1	2536828	2537000	2.95984	9.57979		1	2266281	2266551	4.86529	38.5609
1	2537087	2537285	2.07189	3.39894		1	2266684	2267471	6.01527	57.728
1	2539750	2539807	2.13108	3.73915		1	2272593	2272852	3.4773	23.6002
1	2545901	2546249	4.12754	22.8072		1	2273062	2273746	4.06242	33.3407
1	2546311	2546431	2.57832	7.57212		1	2273845	2274026	4.91751	49.4585
1	2546604	2546750	2.44677	6.59487		1	2275398	2275453	1.67023	2.57519
1	2546808	2546865	1.74907	2.07302		1	2276000	2276074	1.62702	2.28461
1	2547027	2547336	3.66517	19.4805		1	2276184	2276372	2.01736	5.53373
1	2547828	2548307	2.90147	11.5262		1	2276524	2276764	3.79176	30.4414
1	2551044	2551097	1.82528	2.7631		1	2279415	2279519	2.64823	12.9965
1	2551687	2551771	2.30679	5.9642		1	2283001	2283071	1.57752	3.28461
1	2551824	2551944	2.93544	11.5681		1	2283409	2283870	3.09686	31.8268
1	2552072	2552262	2.29998	5.69509		1	2284057	2284284	2.27133	13.6758
1	2554581	2554739	2.01269	3.0704		1	2284420	2285210	4.52422	73.5243
1	2554856	2555131	3.55181	14.7826		1	2285393	2285781	3.86845	54.0517
1	2563854	2564316	7.24507	63.1255		1	2285832	2285913	1.6825	4.85327
1	2564385	2564455	1.92024	2.77158		1	2286222	2286681	2.34794	17.8829
1	2564624	2564690	1.96522	3.04427		1	2286929	2287161	2.72839	28.5423
1	2564781	2565239	4.13771	22.5924		1	2287364	2287552	2.09332	13.4168
1	2565544	2565757	2.62044	7.79579		1	2290522	2290661	2.15917	15.5169
1	2569215	2569362	2.19028	4.09065		1	2290715	2290921	2.36816	20.5027
1	2575569	2575674	2.17198	4.91411		1	2291140	2291732	2.29725	18.4627
1	2576231	2576473	3.62505	20.8628		1	2292094	2292170	1.6507	5.13316
1	2577024	2577175	1.99284	4.1313		1	2292416	2292630	2.57496	23.4982
1	2577275	2577376	2.02445	4.39583		1	2292914	2293591	3.12819	38.1721
1	2578232	2578576	4.16898	29.2366		1	2293700	2294554	2.64093	26.6772
1	2579958	2580389	2.5334	8.82961		1	2294761	2294938	1.60097	4.68983
1	2580606	2580836	2.47787	8.46654		1	2295154	2295295	1.7488	7.22945
1	2581226	2581446	3.31348	17.6456		1	2296163	2296325	1.82256	8.86944
1	2585003	2585160	2.60898	7.73286		1	2298581	2298723	2.39485	17.6127
1	2585495	2585752	4.19933	22.1366		1	2298883	2299257	2.00628	9.48661
1	2589144	2589415	5.4461	35.6769		1	2299315	2299412	1.59891	3.42506
1	2593532	2593814	2.20396	4.77702		1	2299579	2299782	2.46623	16.5449
1	2594144	2594307	3.17255	12.8258		1	2300006	2300670	2.93546	24.3445
1	2594499	2594554	2.36971	5.58765		1	2300837	2301333	4.74951	69.2391
1	2594647	2594957	2.2779	4.91279		1	2301482	2301671	2.85719	21.27
1	2595038	2595277	2.89959	9.61438		1	2304596	2304794	2.42605	10.6598
1	2595342	2596097	4.37449	24.6615		1	2306226	2306426	3.09609	14.4203
1	2600900	2601012	2.56279	6.7912		1	2314943	2315194	2.07881	4.67005
1	2601082	2601245	2.87729	8.98964		1	2315370	2315515	4.15761	28.0166
1	2601376	2602117	5.09092	31.3447		1	2319067	2319381	3.93754	34.7898
1	2602179	2602240	1.8943	2.44993		1	2321259	2321330	2.00228	5.26144
1	2603766	2603887	3.13743	11.06		1	2322311	2323498	8.17129	129.231
1	2609537	2610407	7.44345	66.3911		1	2323628	2323789	2.70726	14.6008
1	2615283	2615443	3.55181	14.7826		1	2328076	2328658	4.02492	26.1613
1	2618530	2618950	4.32136	22.5764		1	2332641	2332691	1.84394	4.99238
1	2619027	2619176	2.78225	8.17323		1	2335440	2336608	4.01114	42.8841
1	2619246	2619373	2.36787	5.21044		1	2336687	2337145	6.0155	96.3302
1	2620649	2620805	2.30867	4.82665		1	2337216	2337502	3.74893	37.7697
1	2627034	2627455	4.49895	24.5202		1	2337636	2337976	4.27521	50.8069
1	2631765	2632136	5.06689	32.9167		1	2342263	2342391	2.69802	10.1596
1	2632349	2632535	2.22009	4.43693		1	2342516	2342742	3.71531	21.9949
1	2632654	2632965	2.78726	8.68382		1	2346494	2346614	2.69802	10.1596
1	2637023	2637178	4.08458	20.0654		1	2348553	2348842	3.848	23.7517
1	2637359	2637616	4.14377	20.6841		1	2349891	2350029	3.56286	21.3174
1	2637838	2637958	2.19028	4.09065		1	2350133	2350585	4.68157	38.9936
1	2641983	2642246	2.71802	8.16967		1	2350651	2350735	2.17502	6.12001
1	2642300	2642583	2.72305	7.72194		1	2354015	2354142	2.22071	11.3233
1	2644919	2645060	3.14403	12.8508		1	2356659	2356853	2.20884	14.7617
1	2646157	2646510	2.69021	10.1478		1	2357136	2357804	2.57212	26.293
1	2649262	2650216	5.13984	40.0167		1	2358281	2358423	1.84274	8.90084
1	2650444	2650680	2.47518	7.27395		1	2358657	2359486	3.35141	51.8126
1	2650772	2651041	2.78339	10.1138		1	2359904	2360028	1.50417	3.3383
1	2651117	2651182	2.02908	3.90805		1	2360117	2360270	2.43617	22.0688
1	2655238	2655342	2.57745	7.00032		1	2360505	2360785	2.69446	30.0944
1	2655886	2655944	2.01269	3.0704		1	2360962	2361133	2.30912	19.2365
1	2656119	2656224	2.30867	4.82665		1	2361774	2362364	2.51448	25.3543
1	2656341	2656442	2.13108	3.73915		1	2365065	2365361	3.04163	26.6563
1	2656745	2656920	3.93607	18.9364		1	2366380	2366847	4.94347	58.8935
1	2657086	2657210	2.09811	3.69989		1	2367237	2367311	2.90946	15.0388
1	2657986	2658079	2.27096	4.87957		1	2372226	2372967	4.30605	46.506
1	2661468	2661890	4.61735	25.8445		1	2373138	2373270	1.75164	3.73263
1	2668082	2668366	5.68289	38.6581		1	2373350	2373942	3.34427	26.6973
1	2675149	2675307	2.78225	8.17323		1	2374023	2374296	2.90329	18.8455
1	2675437	2675688	4.26217	21.9395		1	2374368	2374529	2.05757	7.07056
1	2675802	2675902	2.01269	3.0704		1	2374688	2374751	1.64728	2.91438
1	2676160	2676251	2.24948	4.45302		1	2375563	2375729	1.88599	5.11297
1	2679065	2679117	2.0034	3.53193		1	2375908	2376040	2.22003	8.97245
1	2680596	2680879	2.93372	11.9052		1	2376180	2376357	2.82823	18.2323
1	2681295	2681370	2.46661	7.73757		1	2379280	2379434	4.05606	28.8781
1	2681510	2681854	2.93822	12.6326		1	2381142	2381573	3.58262	20.2841
1	2682264	2682398	2.00514	4.28511		1	2384644	2384694	1.63651	1.7839
1	2684297	2684670	3.71236	22.9759		1	2384752	2385065	3.80377	23.161
1	2684736	2684831	2.28332	6.72437		1	2390445	2391130	4.82836	48.8834
1	2685413	2685471	1.80425	2.97854		1	2391756	2391946	3.50521	24.7724
1	2685774	2686188	2.63538	9.78653		1	2392512	2393370	5.22761	64.3552
1	2686712	2686768	1.70846	2.06338		1	2397532	2397778	4.00386	42.525
1	2687140	2687337	3.86462	22.1041		1	2398739	2398793	1.6769	2.81812
1	2689517	2689743	3.89936	18.9811		1	2398893	2399467	4.43139	44.6627
1	2689893	2689950	1.67532	1.47941		1	2399625	2399897	2.54562	12.1025
1	2694832	2694886	2.30867	4.82665		1	2400084	2400781	5.24306	65.9724
1	2696226	2696393	3.19662	11.5694		1	2403334	2403452	2.34846	9.02983
1	2700874	2700934	1.8351	2.15895		1	2404809	2405100	3.80146	23.1489
1	2703277	2703565	2.66385	7.27961		1	2405268	2405394	3.4057	18.0746
1	2703635	2703811	2.26673	4.64304		1	2415530	2415628	2.15543	6.59672
1	2707599	2707656	2.16094	4.95591		1	2417329	2417528	3.31133	21.6483
1	2708610	2708667	2.08235	4.17038		1	2417733	2417783	1.67443	2.54874
1	2709698	2710084	3.31333	14.4934		1	2418019	2418469	3.12708	18.7619
1	2710155	2711264	3.58159	17.2781		1	2418837	2419080	2.72513	13.1863
1	2716306	2716882	4.08458	20.0654		1	2419129	2420203	6.4602	82.9267
1	2721222	2721343	2.48626	6.00871		1	2425254	2425305	1.68074	2.02759
1	2727580	2727906	2.72305	7.72194		1	2426010	2426288	3.848	23.7517
1	2732031	2732388	3.62707	18.9837		1	2430097	2430147	1.73905	2.40653
1	2732455	2732720	5.41658	43.197		1	2430506	2430601	2.16727	5.35883
1	2732933	2733151	2.49182	7.10015		1	2430712	2431090	5.48451	48.593
1	2733511	2733708	2.09414	4.05064		1	2431174	2431656	2.74225	10.6069
1	2733978	2734150	2.9691	11.5925		1	2431738	2432113	5.39605	47.116
1	2738680	2739108	3.48388	14.6356		1	2437841	2438498	5.04221	41.3547
1	2739209	2739755	4.43976	23.8671		1	2440878	2441056	4.2903	29.9125
1	2747348	2747400	2.01269	3.0704		1	2445976	2446203	4.33453	30.5536
1	2749669	2749828	2.22037	4.75221		1	2449897	2450040	2.2115	5.71599
1	2750299	2750423	2.14552	4.29147		1	2450568	2450801	3.53839	19.7241
1	2750624	2750689	1.99126	3.31603		1	2452709	2452760	1.81343	2.82088
1	2750956	2751108	2.8976	10.1199		1	2457722	2457864	2.69802	10.1596
1	2752453	2753018	4.1135	22.1646		1	2457969	2458178	3.05186	13.9216
1	2754536	2754698	3.01044	11.1163		1	2459905	2459962	1.85766	3.10532
1	2759189	2759256	1.8943	2.44993		1	2460614	2460711	2.34419	6.83659
1	2759867	2759969	2.42707	5.60454		1	2462299	2462403	2.56534	8.85916
1	2760172	2760361	3.7294	16.485		1	2462757	2462903	4.68837	35.8281
1	2761863	2762081	3.13743	11.06		1	2467681	2467758	2.25573	6.08128
1	2768105	2768812	4.44077	25.9766		1	2467936	2468019	2.25573	6.08128
1	2768895	2769134	3.29369	13.5424		1	2469844	2469970	2.43265	7.62319
1	2769306	2769366	1.88582	2.63447		1	2470309	2470603	3.75954	22.5755
1	2770141	2770233	1.93288	2.9031		1	2481543	2481626	2.91917	12.4625
1	2770319	2770517	3.60898	16.7464		1	2486039	2486160	3.44993	18.6191
1	2772831	2772897	1.86806	2.48803		1	2488050	2488098	2.07881	4.67005
1	2779637	2780619	5.22147	33.9088		1	2489260	2489701	5.30759	45.6541
1	2780728	2781016	4.1937	21.8244		1	2489876	2490084	2.56534	8.85916
1	2781076	2781303	3.5149	14.8058		1	2490190	2490457	4.02492	26.1613
1	2786520	2786661	2.19028	4.09065		1	2497049	2497701	5.60349	69.4418
1	2786732	2787365	5.13472	31.9652		1	2498518	2499240	3.02504	19.5331
1	2787420	2788145	3.73355	17.0058		1	2499406	2500208	4.29937	42.9057
1	2788916	2788994	2.0674	3.56312		1	2500425	2500510	1.94607	5.1903
1	2791637	2791709	2.61049	7.88812		1	2503751	2503935	3.02248	17.0796
1	2794237	2794430	3.01776	11.7089		1	2507161	2507374	4.42299	31.8472
1	2798833	2799372	3.785	41.279		1	2507518	2507696	3.18455	15.4354
1	2799599	2799699	2.01334	7.24609		1	2507831	2507976	2.60957	9.28571
1	2799874	2800339	2.74948	18.5812		1	2509762	2510084	4.99798	40.6513
1	2800411	2800746	3.42956	32.1377		1	2513934	2514115	3.36147	17.5355
1	2800853	2800912	2.00892	7.12014		1	2517491	2517556	2.03458	4.33862
1	2801133	2801646	2.81264	19.6278		1	2519156	2519255	2.60957	9.28571
1	2801889	2802112	2.43334	13.105		1	2523427	2523482	1.67009	2.02966
1	2802198	2802342	1.91202	5.87172		1	2526005	2526068	2.17987	5.844
1	2802759	2802895	1.64312	3.08466		1	2526220	2526423	3.11666	15.7394
1	2803078	2803631	3.46547	32.3726		1	2526600	2527528	6.70708	75.7501
1	2811703	2811925	2.13382	5.48509		1	2530275	2530441	3.10913	17.2404
1	2812105	2812262	1.79246	2.97716		1	2534448	2534808	6.36911	64.0577
1	2812345	2812768	3.56817	22.9901		1	2536812	2537348	5.35182	46.3832
1	2813638	2813884	2.62353	11.3083		1	2537481	2537590	1.90189	3.39946
1	2814524	2814871	4.21162	34.6732		1	2538149	2538205	1.85766	3.10532
1	2815099	2815245	2.38058	8.4267		1	2539677	2539825	2.12304	5.01015
1	2815826	2815959	2.05286	5.16754		1	2545868	2546428	5.39267	57.0644
1	2816783	2817074	2.72906	11.4992		1	2546604	2546835	3.29437	21.4918
1	2817594	2817727	2.06139	4.42613		1	2547026	2547321	4.42633	44.0022
1	2824078	2824176	2.60466	6.84627		1	2547498	2547553	1.74925	3.42974
1	2825399	2825493	2.60466	6.84627		1	2547905	2548321	4.31426	43.3692
1	2826106	2826171	2.01269	3.0704		1	2550635	2550684	1.6801	3.18406
1	2826895	2827549	3.32146	13.2795		1	2550897	2551273	2.17729	8.07969
1	2828365	2828498	2.04347	3.45649		1	2551658	2551947	3.12334	20.4922
1	2828794	2828976	3.43463	14.5751		1	2552070	2552296	2.6075	12.0575
1	2831374	2831668	3.40401	14.3947		1	2553624	2553726	2.60227	10.1206
1	2834940	2835139	4.49895	24.5202		1	2554630	2554728	1.91902	3.86698
1	2838279	2838346	2.19028	4.09065		1	2554913	2555145	4.26264	32.6086
1	2838427	2838646	4.73574	27.1897		1	2556621	2556796	2.6538	9.71922
1	2844538	2844703	2.77158	9.08803		1	2563853	2564281	8.4052	112.297
1	2844889	2845124	5.28691	38.2599		1	2564385	2564470	1.8925	3.64689
1	2845261	2845492	2.70926	8.58533		1	2564611	2564701	2.0091	4.54411
1	2845569	2845770	2.69163	8.48618		1	2564783	2565225	5.57976	55.0989
1	2846354	2846602	4.66999	29.9564		1	2565375	2565739	4.78483	41.859
1	2846929	2847347	2.91012	10.3677		1	2569230	2569379	2.29996	6.45485
1	2849376	2849580	4.18884	24.3284		1	2575493	2575725	2.43265	7.62319
1	2853570	2853636	2.01269	3.0704		1	2576200	2576497	3.74505	23.4705
1	2856509	2856805	4.49895	24.5202		1	2576939	2577040	1.78359	2.86055
1	2860420	2860832	3.611	15.343		1	2578206	2578600	3.8306	25.6797
1	2860923	2861117	3.96618	18.8469		1	2580032	2580735	3.31916	19.5858
1	2864377	2864475	3.01903	10.0653		1	2581211	2581444	3.3837	20.9887
1	2872130	2872372	4.32136	22.5764		1	2584990	2585169	3.09447	15.3811
1	2878466	2878518	1.95349	2.75384		1	2585451	2585780	5.35182	46.3832
1	2878786	2879136	5.80128	40.1793		1	2589141	2589394	4.42299	31.8472
1	2879470	2879907	3.84779	17.6533		1	2593506	2593666	2.16727	5.35883
1	2887969	2888104	2.60466	6.84627		1	2594116	2594248	2.12304	5.01015
1	2891432	2891934	5.27578	39.615		1	2594463	2594559	1.90189	3.39946
1	2892090	2892356	3.44051	16.1539		1	2594791	2595951	4.06915	26.7752
1	2892752	2892844	2.30724	5.61788		1	2601158	2601260	1.99035	4.01629
1	2892984	2893155	2.29354	5.43908		1	2601326	2602240	5.48451	48.593
1	2893539	2893862	3.45122	15.7808		1	2603723	2603897	4.20184	28.6441
1	2894050	2894114	2.01818	3.51637		1	2609464	2610045	8.80175	112.205
1	2894629	2894836	1.8102	2.32226		1	2610108	2610425	5.92681	56.1729
1	2895162	2895287	2.50376	7.03032		1	2614603	2614710	1.94495	3.85639
1	2900359	2900805	4.61735	25.8445		1	2615245	2615457	4.42299	31.8472
1	2905983	2906078	2.01269	3.0704		1	2618686	2618938	3.67108	21.4197
1	2909429	2909530	3.31502	12.6111		1	2620681	2620785	2.2115	5.71599
1	2912465	2912787	3.92025	19.1068		1	2626901	2627430	5.21913	44.2068
1	2914175	2914302	2.01315	3.8269		1	2631835	2632115	5.83835	54.6319
1	2914441	2914529	1.92542	3.24409		1	2635997	2636115	2.87494	11.9887
1	2914676	2914815	2.71142	9.52242		1	2637019	2637192	3.848	23.7517
1	2915687	2915773	2.01283	4.15844		1	2637359	2637956	4.15761	28.0166
1	2917034	2917097	2.18343	6.79778		1	2642001	2642172	2.79893	11.8084
1	2918244	2918515	3.9874	34.1302		1	2642314	2642576	2.87747	12.181
1	2920904	2921120	3.2379	19.7119		1	2644945	2645097	3.69042	25.9896
1	2921454	2921632	3.37993	22.0158		1	2646050	2646519	2.83479	16.785
1	2921804	2922356	5.16031	54.2103		1	2649175	2650333	5.67712	71.4228
1	2922445	2922666	2.81504	14.2438		1	2650564	2650627	1.64405	2.47682
1	2925914	2925989	2.07076	4.56065		1	2650750	2651234	3.34884	23.5039
1	2927013	2927085	2.02444	3.3807		1	2655211	2655355	3.04849	16.3615
1	2927210	2927442	5.4461	35.6769		1	2656066	2656122	1.78538	2.87
1	2934984	2935207	3.20459	13.62		1	2656299	2656378	1.78125	2.792
1	2935261	2935334	1.95897	3.24828		1	2656755	2657020	3.08076	16.6207
1	2935633	2935697	1.75274	2.08854		1	2657113	2657291	1.89898	3.97577
1	2936259	2936425	2.16288	4.67119		1	2657929	2658125	2.58503	10.7175
1	2936631	2937047	3.88785	21.4928		1	2658301	2658649	2.76438	12.8634
1	2937407	2937706	3.69481	19.2016		1	2658921	2658974	1.94746	4.41702
1	2938061	2938246	2.1962	4.93911		1	2660778	2661176	2.38756	8.09277
1	2940817	2940884	2.60124	7.5523		1	2661446	2661935	5.31544	49.0032
1	2946612	2946892	3.55181	14.7826		1	2668078	2668365	6.5018	66.4767
1	2947214	2947365	2.19028	4.09065		1	2675103	2675260	2.78648	11.0609
1	2954288	2954580	3.43341	13.6826		1	2675460	2675882	5.08644	42.0622
1	2958851	2958924	2.76082	8.2264		1	2677302	2677407	2.17566	5.92187
1	2959297	2959355	2.36189	5.19121		1	2679058	2679111	1.67203	2.33827
1	2959943	2960801	6.15646	44.8331		1	2680541	2680972	4.35925	38.2053
1	2962972	2963058	2.01269	3.0704		1	2681413	2681826	2.95768	16.6983
1	2968576	2968917	4.38056	23.2187		1	2682216	2682409	3.43949	25.4995
1	2970781	2970928	3.07823	10.5586		1	2684379	2684717	3.0065	18.2379
1	2971684	2971919	3.01903	10.0653		1	2685397	2685473	1.82238	4.16888
1	2977175	2977479	3.43341	13.6826		1	2685789	2685884	1.93556	4.88454
1	2979495	2979569	1.8943	2.44993		1	2685960	2686149	2.72533	13.822
1	2979713	2979906	2.66385	7.27961		1	2686467	2686557	2.6386	12.1668
1	2980080	2980174	2.42707	5.60454		1	2687143	2687347	4.75641	43.2361
1	2980373	2980433	2.21097	4.28846		1	2689542	2689747	4.55568	33.8193
1	2983803	2984033	4.21236	23.9141		1	2689881	2690032	2.60957	9.28571
1	2984451	2984701	2.9913	10.6455		1	2694792	2694900	3.22878	15.9516
1	2984952	2985091	2.26486	4.74664		1	2696212	2696417	3.80377	23.161
1	2985309	2986134	4.46961	24.3507		1	2703342	2703450	1.94612	3.70325
1	2986313	2986599	2.24948	4.45302		1	2704112	2704173	2.16727	5.35883
1	2993059	2993363	3.13743	11.06		1	2704346	2704420	2.34419	6.83659
1	2996634	2996742	1.95349	2.75384		1	2708586	2708760	2.50394	11.0599
1	2997261	2997394	2.91231	9.5153		1	2709668	2711280	5.14173	55.2267
1	2999585	2999777	3.13743	11.06		1	2716267	2716438	3.27301	16.4738
1	3001802	3002130	6.51164	49.6476		1	2716498	2716900	5.1749	43.4882
1	3008929	3009086	2.19028	4.09065		1	2721265	2721325	1.94612	3.70325
1	3009426	3009486	2.13108	3.73915		1	2721695	2721803	2.6538	9.71922
1	3010995	3011177	2.30867	4.82665		1	2727536	2727883	4.59991	34.4849
1	3011241	3011539	3.25582	12.0866		1	2728233	2728342	2.16515	5.65553
1	3012743	3012801	2.06442	3.37636		1	2731587	2731727	1.9091	4.55386
1	3017419	3017723	3.84779	17.6533		1	2732030	2732676	5.63468	67.1139
1	3018871	3018967	2.66385	7.27961		1	2733081	2733263	1.90592	4.16248
1	3021906	3021993	2.78225	8.17323		1	2733365	2733804	2.43973	9.2278
1	3022196	3022316	3.78859	17.066		1	2733962	2734279	3.06747	17.851
1	3022750	3022842	1.95349	2.75384		1	2735685	2735764	1.9287	5.06281
1	3022937	3023091	3.78859	17.066		1	2738678	2738968	4.11338	27.3936
1	3023158	3023310	2.25716	4.71052		1	2739220	2739722	5.26336	44.929
1	3027323	3028264	5.80128	40.1793		1	2740299	2740383	2.47688	8.02785
1	3028379	3028570	2.90064	9.10248		1	2749650	2749817	3.09083	16.508
1	3040487	3040852	3.49261	14.2291		1	2750222	2750448	2.49773	9.51626
1	3044190	3044319	2.30412	5.71737		1	2750611	2750737	2.04092	5.08031
1	3044488	3044556	1.81225	2.45047		1	2750927	2751199	4.10889	31.8339
1	3044998	3045255	2.29728	5.57367		1	2751537	2751686	2.56622	10.2913
1	3045318	3045711	4.94026	34.7732		1	2752028	2752101	2.00294	4.75885
1	3045867	3046000	2.9745	10.7325		1	2752522	2752941	4.84429	44.0561
1	3046185	3046436	4.41785	26.1294		1	2753005	2753340	3.03892	15.9078
1	3046756	3046954	3.24998	14.103		1	2753771	2753960	2.82354	13.3239
1	3051360	3051657	4.07804	20.0344		1	2754534	2754615	2.40984	8.75356
1	3051729	3052194	5.56449	37.1575		1	2759920	2760009	2.2115	5.71599
1	3052332	3052446	3.90699	18.247		1	2760059	2760353	3.27301	16.4738
1	3056984	3057108	2.78225	8.17323		1	2761824	2762069	3.00763	13.4291
1	3063304	3063401	1.85604	2.44787		1	2762187	2762244	2.07881	4.67005
1	3063470	3063793	3.85492	19.4809		1	2767915	2768007	2.07881	4.67005
1	3063929	3064014	2.63527	7.87697		1	2768185	2768814	5.57297	50.0829
1	3065331	3065691	3.72709	18.9217		1	2768902	2769140	2.74225	10.6069
1	3066037	3066162	3.62036	17.9964		1	2770309	2770541	5.88258	55.4011
1	3067777	3067943	2.5269	9.33155		1	2772816	2772902	2.6538	9.71922
1	3071355	3072344	5.68003	45.9217		1	2779454	2779527	1.94612	3.70325
1	3072714	3072920	2.71445	8.61439		1	2779635	2781338	5.97104	56.9489
1	3073124	3073212	1.83817	2.37374		1	2781574	2781638	2.18335	5.76072
1	3078865	3078926	1.95349	2.75384		1	2786520	2786706	2.99638	14.4582
1	3079306	3079509	2.82259	8.7047		1	2786777	2788200	7.67781	97.5977
1	3079811	3080067	4.76503	29.9497		1	2791619	2791684	2.81746	13.778
1	3080677	3080770	1.9095	2.87583		1	2793883	2793940	1.72497	2.28181
1	3083950	3084470	5.24493	36.1895		1	2794217	2794374	3.67224	23.3836
1	3084831	3085114	5.26851	33.4893		1	2798702	2799351	4.12842	60.3194
1	3091237	3091997	4.61735	25.8445		1	2799651	2799700	1.64218	3.84724
1	3095651	3095765	2.32534	5.24932		1	2800004	2800270	2.08454	9.78615
1	3096467	3096659	3.25582	12.0866		1	2800413	2800725	3.25998	34.2852
1	3096867	3097296	2.54546	6.42267		1	2801136	2801684	3.00252	27.9781
1	3097933	3098009	1.90317	2.77316		1	2801885	2802091	2.68511	20.7059
1	3098236	3098291	1.77672	2.24112		1	2802208	2802357	2.21541	11.6859
1	3102227	3102775	3.88613	28.4498		1	2802680	2802821	2.09596	9.72819
1	3102987	3103409	2.83768	13.77		1	2802959	2803596	3.7518	45.8048
1	3105246	3105385	2.08417	6.08455		1	2811640	2811950	1.92555	6.40427
1	3105453	3105720	2.78469	14.4746		1	2812424	2812783	3.49021	37.8716
1	3106020	3106136	2.22472	7.72194		1	2813657	2813917	3.10307	31.337
1	3106395	3106747	2.17933	7.272		1	2814184	2814336	2.73462	22.6292
1	3106968	3107034	1.92168	4.99696		1	2814529	2814869	4.58425	74.2422
1	3107974	3108086	1.56591	1.86967		1	2815067	2815284	2.76378	23.1991
1	3108147	3108202	1.59692	2.0296		1	2815765	2816204	3.27211	35.2983
1	3109654	3109835	2.58242	12.26		1	2816478	2817087	2.27655	12.8469
1	3111776	3112113	3.82808	30.7108		1	2817550	2817916	2.55591	16.5648
1	3113380	3113583	3.03209	16.4105		1	2818050	2818106	1.58538	2.79064
1	3113982	3114034	1.60817	1.88121		1	2824040	2824170	2.56534	8.85916
1	3114604	3114754	1.71328	2.44993		1	2825409	2825506	2.43265	7.62319
1	3115008	3115120	2.10849	5.23211		1	2826988	2827274	5.30759	45.6541
1	3115302	3115378	1.77223	2.69504		1	2827395	2827603	2.9634	12.9426
1	3115838	3116077	2.19166	5.83566		1	2828335	2828404	1.72497	2.28181
1	3116155	3116249	1.74558	2.49961		1	2828519	2828617	1.81343	2.82088
1	3116448	3116645	2.53467	8.97749		1	2828764	2828980	2.56534	8.85916
1	3121789	3122036	3.30939	15.0982		1	2831403	2831628	3.80377	23.161
1	3122429	3122829	3.52734	17.1597		1	2834923	2835162	6.36911	64.0577
1	3122963	3123210	4.61251	30.5081		1	2838451	2838676	3.62685	20.8493
1	3123352	3123805	8.2303	89.1539		1	2844528	2844708	3.24677	16.4939
1	3130234	3130800	3.24295	12.2235		1	2844835	2845093	5.18377	44.9845
1	3131017	3131272	2.7164	7.8461		1	2845261	2845449	3.08848	14.7567
1	3131420	3131496	2.08887	3.5648		1	2845547	2845845	2.82422	11.8174
1	3131607	3131852	3.02415	10.2789		1	2846332	2846589	5.19361	45.4273
1	3132322	3132487	2.07037	3.75131		1	2846905	2847361	3.14857	15.5794
1	3132675	3132768	2.09591	4.23923		1	2849328	2849585	3.84887	25.0533
1	3136919	3137108	2.15704	4.93454		1	2853532	2853636	2.34419	6.83659
1	3137189	3137903	5.65036	47.9978		1	2855545	2855638	2.16727	5.35883
1	3137975	3138502	5.74413	49.1132		1	2856473	2856903	5.74989	53.1028
1	3145492	3145834	2.78225	8.17323		1	2860483	2860782	3.36147	17.5355
1	3145975	3146052	2.19028	4.09065		1	2860940	2861119	5.13067	42.7735
1	3148842	3148936	1.95349	2.75384		1	2864311	2864454	2.38842	7.22607
1	3151812	3152001	2.84144	8.63349		1	2872137	2872347	2.43265	7.62319
1	3152063	3152179	1.8943	2.44993		1	2874245	2874310	1.81343	2.82088
1	3152764	3152903	2.60466	6.84627		1	2878798	2879127	4.90952	39.2539
1	3155147	3155289	3.25582	12.0866		1	2879682	2879920	3.00763	13.4291
1	3156038	3156371	2.78225	8.17323		1	2882424	2882511	3.14032	14.925
1	3162361	3163551	6.3669	52.1009		1	2887936	2888087	2.6538	9.71922
1	3167493	3167811	3.36986	13.1273		1	2891389	2891942	5.90645	60.0155
1	3173119	3173172	1.95349	2.75384		1	2892168	2892378	3.50207	20.6083
1	3173376	3173442	2.36787	5.21044		1	2892762	2892850	2.32882	7.10317
1	3187492	3187778	2.84144	8.63349		1	2893513	2893866	4.37631	31.4812
1	3192545	3192786	2.07189	3.39894		1	2894019	2894165	2.72748	10.5139
1	3192901	3193333	6.27486	46.4207		1	2894706	2894953	3.52009	19.5936
1	3193405	3193582	2.36787	5.21044		1	2895140	2895278	2.93023	12.7184
1	3194008	3194093	2.01269	3.0704		1	2900445	2900828	3.93646	24.9473
1	3200494	3200662	2.84144	8.63349		1	2909396	2909580	3.14032	14.925
1	3204285	3204424	2.45027	9.56969		1	2912514	2912792	3.46931	22.617
1	3204585	3204654	1.75878	3.02671		1	2914193	2914250	1.89277	5.09291
1	3204871	3205037	2.59863	11.4022		1	2914592	2914868	2.67746	15.5489
1	3205224	3205364	1.84557	3.72543		1	2915364	2915485	2.25852	10.4219
1	3205584	3205799	2.71442	12.6213		1	2915642	2915944	2.93329	22.7115
1	3206321	3206416	2.10336	5.85491		1	2917008	2917180	2.74823	23.6232
1	3207456	3207724	3.0043	16.1763		1	2917720	2917878	1.81939	6.71879
1	3207838	3208077	2.81097	13.5612		1	2918258	2918519	3.1994	36.8159
1	3208167	3208844	5.14092	51.5583		1	2918988	2919088	1.76319	5.85838
1	3216437	3216791	3.48572	14.8665		1	2920086	2920435	2.40429	15.9954
1	3217202	3217297	1.90591	2.64547		1	2920640	2921153	3.74653	47.4739
1	3217834	3218071	3.38366	14.0633		1	2921375	2921637	3.21212	33.1595
1	3218197	3218721	3.41777	14.4758		1	2921848	2922298	3.55529	41.6056
1	3218787	3219186	2.88443	9.53945		1	2922463	2922678	3.48525	38.9383
1	3219632	3219726	2.15175	4.12104		1	2925747	2925989	3.47919	26.1226
1	3219847	3219977	2.87883	9.67404		1	2927236	2927470	3.98069	25.552
1	3220180	3220277	2.11237	3.94706		1	2927523	2927605	1.63651	1.7839
1	3224665	3224747	2.54546	6.42267		1	2934887	2935320	4.77683	37.1864
1	3234344	3234953	4.36833	48.5372		1	2935536	2935708	2.43265	7.62319
1	3235149	3235935	4.39684	49.4856		1	2936268	2936433	3.58262	20.2841
1	3236062	3236540	3.70593	34.3551		1	2936614	2936925	4.33453	30.5536
1	3236695	3237028	2.85264	18.247		1	2937404	2937662	3.80377	23.161
1	3237241	3237498	2.9482	19.768		1	2940792	2940914	3.4057	18.0746
1	3237730	3238103	2.19138	8.47975		1	2944338	2944417	2.29996	6.45485
1	3243503	3243675	3.78859	17.066		1	2946565	2946887	3.71531	21.9949
1	3244521	3244727	3.01903	10.0653		1	2954245	2954472	4.42299	31.8472
1	3245603	3245965	3.03424	10.5202		1	2958795	2958931	2.31455	7.01168
1	3250499	3250926	3.30795	17.3914		1	2959286	2959355	2.46081	8.194
1	3251112	3251718	4.3473	31.2416		1	2959523	2959607	1.76851	2.54634
1	3251941	3252085	2.45459	7.79397		1	2959914	2960770	9.73058	132.456
1	3252217	3252989	4.82907	38.5643		1	2962693	2962794	2.74225	10.6069
1	3258333	3258762	5.09092	31.3447		1	2962967	2963053	1.81343	2.82088
1	3258844	3258937	1.8943	2.44993		1	2968575	2968894	5.83835	54.6319
1	3262463	3262673	2.54433	7.66485		1	2970769	2970956	3.18455	15.4354
1	3265278	3265907	2.85375	9.37142		1	2971720	2971894	2.74225	10.6069
1	3266086	3266617	4.55814	27.3419		1	2977141	2977452	3.49416	19.169
1	3269464	3269562	2.15607	3.94827		1	2979733	2979919	3.22878	15.9516
1	3270015	3270090	2.3329	5.17546		1	2980076	2980171	3.58262	20.2841
1	3274941	3275285	4.18711	22.6237		1	2980326	2980444	3.18455	15.4354
1	3275491	3276468	4.26178	22.8012		1	2983806	2984050	5.38665	52.2116
1	3276824	3277141	2.48146	6.11997		1	2984407	2984684	3.67218	23.1421
1	3286195	3286471	3.55181	14.7826		1	2984801	2985063	2.2653	6.36512
1	3288207	3288337	2.63764	7.59867		1	2985161	2985724	5.21913	44.2068
1	3288408	3288587	2.24652	4.77063		1	2985846	2986146	3.14032	14.925
1	3291159	3291265	2.88244	10.3794		1	2986294	2986383	2.34419	6.83659
1	3292065	3292236	2.82433	9.70497		1	2986495	2986642	2.69802	10.1596
1	3294851	3294916	1.70055	1.97473		1	2993101	2993304	3.93646	24.9473
1	3295542	3295814	3.40274	17.003		1	2993583	2993645	2.38842	7.22607
1	3298234	3298406	1.89113	2.73012		1	2997256	2997377	3.00763	13.4291
1	3299182	3299664	4.91938	31.6189		1	2999605	2999809	2.91917	12.4625
1	3310434	3310684	3.611	15.343		1	3001772	3002124	4.46722	32.5007
1	3315036	3315154	2.45987	8.47716		1	3008588	3009182	4.19463	29.7363
1	3315378	3315492	2.24538	6.37793		1	3009260	3009343	1.95619	3.91836
1	3315708	3315981	2.90686	12.7656		1	3009424	3009533	3.09918	15.0246
1	3316177	3316284	3.17884	15.8334		1	3009721	3009943	2.64383	9.95836
1	3316337	3316762	3.93388	25.7345		1	3010885	3011572	3.76832	23.9038
1	3316908	3317407	2.63278	9.76893		1	3012540	3012595	2.05995	4.74824
1	3317578	3317811	2.77028	11.1525		1	3017458	3017695	2.9634	12.9426
1	3317899	3318359	3.71824	22.5351		1	3022205	3022279	2.6538	9.71922
1	3325139	3325351	3.31502	12.6111		1	3022935	3023071	3.44993	18.6191
1	3325487	3326263	4.53541	25.0494		1	3027352	3027643	3.44993	18.6191
1	3327393	3327499	2.50696	6.38092		1	3027772	3028261	3.67108	21.4197
1	3328915	3329154	3.96045	20.1328		1	3028429	3028663	2.91917	12.4625
1	3331023	3331111	2.54546	6.42267		1	3040518	3040823	5.0617	48.1214
1	3334211	3334330	2.54546	6.42267		1	3043703	3043870	2.32251	9.53066
1	3334912	3335013	2.60466	6.84627		1	3044048	3044285	3.01444	19.4277
1	3339573	3340054	6.4205	51.6186		1	3044397	3044792	3.85246	34.4041
1	3340135	3340568	8.62379	85.305		1	3044932	3045153	2.63553	13.6339
1	3345781	3346019	4.38056	23.2187		1	3045277	3045733	4.82355	54.1376
1	3350351	3350545	3.63711	18.3392		1	3045818	3045990	3.09924	19.2894
1	3350685	3350898	2.43603	6.53676		1	3046109	3046497	3.3153	22.7499
1	3351553	3351727	3.19185	12.7402		1	3046630	3046690	2.03331	5.99534
1	3352075	3352163	2.60051	7.54839		1	3046746	3046967	2.90744	17.3085
1	3352626	3352720	2.28717	5.1858		1	3051330	3051603	3.89223	24.3471
1	3353049	3353793	3.44425	15.7369		1	3051834	3052196	4.77683	37.1864
1	3357918	3358120	4.01834	20.2187		1	3052358	3052456	2.83071	11.5215
1	3360332	3360676	4.85413	28.5534		1	3057006	3057118	2.78648	11.0609
1	3365224	3365503	4.73574	27.1897		1	3063235	3063798	5.11306	45.4426
1	3372172	3372318	2.4918	6.43249		1	3063919	3064043	3.46328	20.3013
1	3374923	3375479	3.8725	20.6228		1	3065384	3065701	4.28512	33.6827
1	3375542	3375880	4.53369	28.7179		1	3066017	3066157	3.82713	26.6822
1	3375952	3376286	2.68123	8.58164		1	3067702	3067995	3.33224	25.0585
1	3376386	3376626	3.64282	18.3767		1	3069105	3069246	2.13648	6.66005
1	3379166	3379355	3.27527	15.704		1	3071355	3072390	6.14366	65.4306
1	3383701	3383889	2.90262	10.324		1	3072510	3072631	2.2287	6.24957
1	3383943	3384875	4.53157	28.091		1	3072691	3072897	2.77177	10.9677
1	3387260	3387568	3.8335	21.1269		1	3078856	3078938	2.34419	6.83659
1	3387687	3387752	1.7531	2.19708		1	3079333	3079503	2.60957	9.28571
1	3390428	3390955	4.73595	27.5149		1	3079828	3080132	5.83097	54.5753
1	3392545	3392611	1.95349	2.75384		1	3080451	3080544	3.09885	15.0222
1	3392697	3392967	3.19662	11.5694		1	3080687	3080851	2.95723	13.4427
1	3397864	3397982	2.84144	8.63349		1	3083921	3084357	5.97104	56.9489
1	3400072	3400127	1.95349	2.75384		1	3084823	3085024	3.49416	19.169
1	3403423	3403501	2.07189	3.39894		1	3091377	3092019	4.68837	35.8281
1	3403607	3403821	3.90699	18.247		1	3095634	3095765	3.18455	15.4354
1	3403885	3404280	3.43341	13.6826		1	3096504	3096594	3.14032	14.925
1	3404442	3404513	2.13108	3.73915		1	3096938	3096987	1.99035	4.01629
1	3408016	3408112	1.8351	2.15895		1	3097173	3097268	2.87494	11.9887
1	3408187	3408452	2.78225	8.17323		1	3098217	3098295	2.11769	5.6593
1	3414603	3414844	2.84746	10.6726		1	3102173	3102813	4.36291	51.3656
1	3414919	3415047	2.42637	6.86149		1	3102985	3103441	3.36061	30.1298
1	3415294	3415377	2.12687	4.58266		1	3105357	3105668	2.7992	22.0483
1	3416384	3416623	3.81007	21.7222		1	3106046	3106103	1.68447	4.22246
1	3416863	3417157	3.53941	18.6166		1	3106460	3106722	2.18805	11.4729
1	3417252	3418076	5.15263	41.1609		1	3108133	3108266	1.9245	6.91835
1	3424838	3425134	3.37421	13.1435		1	3108499	3108580	1.66879	3.78955
1	3425199	3425410	5.03172	30.6401		1	3109665	3109854	2.74562	21.8296
1	3425601	3425665	2.13108	3.73915		1	3111736	3112116	3.75439	45.5982
1	3429152	3429236	1.91031	3.31977		1	3112297	3112349	1.64905	3.67738
1	3431737	3431844	2.60484	10.5854		1	3113412	3113556	2.72693	19.367
1	3433133	3433198	1.68786	2.56851		1	3113945	3114335	2.38967	12.8318
1	3433915	3434405	4.09232	34.6401		1	3114583	3114767	2.64641	16.5851
1	3434548	3434815	2.78063	13.795		1	3115012	3115124	1.93915	5.98929
1	3435309	3435450	2.17218	7.11478		1	3115513	3115611	2.47924	12.8535
1	3435896	3436040	1.97564	5.62347		1	3115827	3116244	2.93229	19.6813
1	3436973	3437220	2.43012	10.9271		1	3116448	3116817	2.10388	7.36709
1	3439913	3439988	1.56444	1.70592		1	3120809	3120877	2.98646	16.5843
1	3440180	3440387	3.11495	17.6634		1	3121751	3122100	3.61094	21.9312
1	3440513	3441186	4.44291	37.404		1	3122450	3122883	4.04038	27.381
1	3442899	3442985	1.74276	2.3234		1	3122966	3123209	4.86277	39.8832
1	3443439	3443728	3.5072	20.4305		1	3123352	3123815	6.39366	66.8349
1	3447710	3447829	2.35163	6.08561		1	3130200	3130472	4.59991	34.4849
1	3447909	3448295	1.99145	3.39894		1	3130615	3130839	3.67108	21.4197
1	3448399	3449092	3.77239	18.9642		1	3130959	3131199	3.31724	17.002
1	3449221	3449485	2.78723	9.1686		1	3131415	3131482	1.68074	2.02759
1	3449565	3449796	2.51804	6.97064		1	3131670	3131850	3.22878	15.9516
1	3450044	3450294	2.37945	5.99873		1	3132303	3132490	2.50735	8.49079
1	3453638	3453842	2.82666	10.0546		1	3132654	3132788	2.84486	13.1473
1	3455788	3455889	2.13108	3.73915		1	3135294	3135365	2.38665	10.1957
1	3456302	3457009	5.32771	34.2129		1	3136894	3136982	1.99896	5.06855
1	3457112	3457248	2.30867	4.82665		1	3137214	3137880	6.5263	84.5035
1	3477597	3477708	2.60466	6.84627		1	3137994	3138477	6.19457	76.7005
1	3477931	3478207	3.43341	13.6826		1	3138626	3138679	1.6907	2.64214
1	3482565	3483268	5.32771	34.2129		1	3144735	3145371	3.00763	13.4291
1	3486168	3486377	3.25582	12.0866		1	3145520	3145938	3.36147	17.5355
1	3491529	3491708	4.38056	23.2187		1	3146011	3146098	2.37632	7.15679
1	3495412	3495655	2.42707	5.60454		1	3148867	3148947	1.79041	2.83326
1	3495795	3496246	3.55181	14.7826		1	3151797	3152475	2.69802	10.1596
1	3503699	3503884	3.19662	11.5694		1	3152628	3152889	2.91917	12.4625
1	3505225	3505306	2.36787	5.21044		1	3155151	3155288	2.2115	5.71599
1	3506701	3506766	2.07189	3.39894		1	3156079	3156241	3.18455	15.4354
1	3508148	3508206	1.8943	2.44993		1	3159130	3159225	2.12304	5.01015
1	3510740	3510853	3.01903	10.0653		1	3162370	3162682	2.43265	7.62319
1	3511032	3511209	2.90064	9.10248		1	3162740	3162865	2.16727	5.35883
1	3516536	3516708	3.611	15.343		1	3163001	3163542	7.43063	84.0835
1	3516863	3517061	3.07823	10.5586		1	3163699	3163888	2.6538	9.71922
1	3521100	3521192	2.78225	8.17323		1	3167515	3167740	3.22878	15.9516
1	3524788	3525000	2.82976	11.2261		1	3173130	3173190	1.99035	4.01629
1	3525394	3525485	2.11399	4.80297		1	3173391	3173442	1.85766	3.10532
1	3525743	3525988	4.01421	25.2878		1	3186965	3187069	2.2115	5.71599
1	3526056	3526484	4.64827	33.5902		1	3187311	3187789	3.93646	24.9473
1	3526640	3526720	2.09004	4.4816		1	3192248	3192363	1.94612	3.70325
1	3526773	3526901	1.81441	2.65493		1	3192913	3193266	3.31724	17.002
1	3527262	3527968	6.08027	56.9866		1	3193397	3193588	3.4057	18.0746
1	3534074	3534412	2.72477	9.59716		1	3200528	3200656	2.38842	7.22607
1	3534705	3534986	1.92804	3.4778		1	3204288	3204402	1.87455	5.93794
1	3536869	3537100	2.91725	13.1848		1	3204637	3205360	3.03746	25.6596
1	3537277	3537468	2.78683	11.7504		1	3205608	3205841	3.14428	27.4113
1	3537788	3537959	2.96493	13.8864		1	3206015	3206151	1.79028	4.86636
1	3538714	3538951	2.389	7.63447		1	3206299	3206695	2.14662	9.40331
1	3539797	3540037	3.22863	15.1828		1	3206965	3207254	2.29243	11.5527
1	3540258	3540543	2.96325	12.0906		1	3207314	3207658	2.88782	21.986
1	3545853	3545961	3.25582	12.0866		1	3207816	3208083	2.84647	21.1394
1	3554604	3554915	4.67654	26.5145		1	3208179	3208819	5.64595	93.3406
1	3567116	3568109	7.7725	76.061		1	3216417	3216667	4.62669	37.8747
1	3569918	3570073	2.697	8.9749		1	3217587	3217654	2.35063	7.48204
1	3573131	3573273	2.72535	9.1342		1	3217806	3218075	4.56505	37.0316
1	3575503	3576018	3.8154	19.7411		1	3218213	3218675	4.20188	31.2238
1	3576170	3576543	3.65211	18.2037		1	3218805	3219005	3.43938	20.1168
1	3576661	3577181	4.82229	33.5952		1	3219084	3219270	3.21978	17.1189
1	3577249	3577343	1.95744	3.39894		1	3219543	3219945	2.30502	7.0679
1	3581163	3581297	2.06438	3.54966		1	3220145	3220281	2.26391	6.69092
1	3582160	3582264	2.54546	6.42267		1	3234326	3234925	4.42785	37.9526
1	3582325	3582384	1.7759	1.88121		1	3235204	3235923	3.85328	28.7141
1	3583038	3583206	2.60466	6.84627		1	3236197	3236551	3.88475	29.2658
1	3590434	3590722	5.32771	34.2129		1	3236840	3237033	1.82217	3.45115
1	3590815	3591021	3.19662	11.5694		1	3237218	3237460	3.79833	27.7055
1	3598013	3598264	4.26217	21.9395		1	3237868	3238123	2.59848	10.9673
1	3600143	3600555	4.14377	20.6841		1	3243519	3243659	3.27301	16.4738
1	3602285	3602545	2.40919	5.64722		1	3245812	3245906	1.94612	3.70325
1	3602637	3602746	2.53369	6.64456		1	3250660	3250902	2.73153	12.6029
1	3607670	3608390	3.78859	17.066		1	3251067	3251721	4.13643	32.9222
1	3609142	3609201	1.8943	2.44993		1	3251938	3252122	2.57985	10.6781
1	3611962	3612082	3.01903	10.0653		1	3252247	3252991	6.0283	69.2408
1	3617835	3617946	2.78225	8.17323		1	3258355	3258760	5.08644	42.0622
1	3619415	3619490	1.7759	1.88121		1	3262478	3262609	2.56534	8.85916
1	3619731	3619845	2.42707	5.60454		1	3265199	3265842	3.848	23.7517
1	3622562	3622664	2.66385	7.27961		1	3266129	3266612	4.82106	37.8716
1	3626227	3626311	2.05438	3.68553		1	3269450	3269584	2.34419	6.83659
1	3626533	3626714	3.52348	16.2255		1	3269738	3269809	2.03458	4.33862
1	3628369	3629288	5.86071	53.5746		1	3270012	3270090	2.12304	5.01015
1	3632447	3632504	1.88565	2.98618		1	3271137	3271202	2.43265	7.62319
1	3632617	3632926	3.37369	16.1546		1	3274936	3275280	4.02492	26.1613
1	3633727	3633952	3.12298	12.1416		1	3275484	3275777	4.15761	28.0166
1	3639953	3640052	1.8943	2.44993		1	3275942	3276538	4.2903	29.9125
1	3642745	3643255	5.4461	35.6769		1	3276791	3277156	3.80377	23.161
1	3645069	3645655	3.70402	16.8326		1	3283941	3283998	2.16727	5.35883
1	3648804	3648856	2.24948	4.45302		1	3284423	3284566	1.94612	3.70325
1	3652575	3652697	4.61735	25.8445		1	3286188	3286466	4.06915	26.7752
1	3653047	3653330	3.13743	11.06		1	3288190	3288373	2.91917	12.4625
1	3661792	3662175	3.0984	11.8105		1	3288446	3288630	2.9634	12.9426
1	3662357	3662536	2.66892	9.10565		1	3291193	3291335	2.23368	6.17068
1	3663421	3663562	2.55601	10.2266		1	3292088	3292283	3.34588	17.6403
1	3665851	3665959	2.83651	13.9288		1	3294777	3294925	3.31606	20.6263
1	3666633	3666712	2.12813	6.21052		1	3295545	3295871	3.99733	31.3623
1	3666890	3667347	3.51835	23.4755		1	3296038	3296128	2.2724	7.53299
1	3667424	3667852	5.62668	59.234		1	3298224	3298555	4.0105	29.3104
1	3668015	3668367	4.13564	31.7379		1	3298726	3298870	2.03372	4.86245
1	3670975	3671078	2.47456	8.17816		1	3299201	3299651	5.28075	50.1432
1	3681151	3681207	1.95349	2.75384		1	3310479	3310661	2.9634	12.9426
1	3681372	3681744	4.35066	24.2202		1	3314991	3315184	3.67184	28.2614
1	3685653	3685795	3.01861	10.6135		1	3315333	3315513	3.28341	21.6026
1	3685897	3686508	7.36607	64.901		1	3315693	3315994	4.01378	32.875
1	3690698	3690755	1.89586	2.96168		1	3316185	3316715	5.35271	58.866
1	3694546	3695179	6.9147	61.2577		1	3316903	3317144	2.85897	14.9635
1	3695540	3695831	3.97485	21.0188		1	3317585	3317833	3.48641	24.1391
1	3696019	3696148	2.4108	6.15453		1	3317966	3318299	4.06283	33.8948
1	3698642	3698911	4.14942	24.0613		1	3325152	3325334	3.71531	21.9949
1	3700971	3701178	3.84779	17.6533		1	3325515	3326022	4.15761	28.0166
1	3710420	3710596	2.36787	5.21044		1	3327378	3327572	2.52111	8.43987
1	3710707	3710813	2.19028	4.09065		1	3328917	3329166	5.52874	49.3365
1	3713552	3713722	3.24985	12.2616		1	3330994	3331118	2.6538	9.71922
1	3716685	3717418	4.61735	25.8445		1	3334273	3334323	1.99035	4.01629
1	3721644	3721866	2.19028	4.09065		1	3334904	3335002	2.56534	8.85916
1	3723255	3723391	2.72305	7.72194		1	3339662	3340054	6.14796	60.0803
1	3727463	3727596	3.25582	12.0866		1	3340169	3340584	8.09408	97.39
1	3728168	3728263	2.48626	6.00871		1	3345774	3346022	4.59991	34.4849
1	3732084	3732171	2.03425	3.24816		1	3350356	3350530	2.79671	11.6257
1	3732615	3732683	2.01269	3.0704		1	3350671	3350839	3.18169	15.8222
1	3735082	3735327	4.93588	32.0591		1	3351571	3351681	3.53839	19.7241
1	3735569	3735762	2.89554	10.2827		1	3352043	3352163	3.62685	20.8493
1	3739246	3739333	2.57334	10.9198		1	3353137	3353400	3.68048	21.7375
1	3739387	3739623	2.04168	5.52737		1	3353513	3353788	4.63639	35.4133
1	3740272	3740356	1.70181	2.90242		1	3357929	3358179	4.06915	26.7752
1	3741307	3742106	3.20162	20.7908		1	3360307	3360645	4.95375	39.9506
1	3742288	3742607	2.90043	16.1638		1	3365248	3365475	4.51145	33.1578
1	3742796	3742929	1.76578	3.29596		1	3372165	3372303	2.49951	9.93594
1	3743111	3743265	2.14743	6.83368		1	3374857	3375317	5.42887	64.103
1	3743440	3743530	2.01247	5.49286		1	3375512	3376782	4.95058	54.2176
1	3744333	3744650	2.50421	10.641		1	3376922	3377029	1.79892	3.69612
1	3744824	3745415	3.93782	30.7382		1	3379142	3379366	2.90656	18.1761
1	3751048	3751127	2.30867	4.82665		1	3383729	3384497	6.50496	70.8408
1	3754966	3755281	3.4667	14.3108		1	3384587	3384885	3.98069	25.552
1	3757236	3758081	4.35742	24.553		1	3387265	3387784	3.25818	17.4144
1	3758263	3758428	2.76176	8.3932		1	3390373	3390838	4.37876	31.1985
1	3761103	3761281	2.47851	6.49874		1	3392681	3392936	4.2903	29.9125
1	3764778	3764857	2.13108	3.73915		1	3397880	3397993	2.12304	5.01015
1	3765436	3765706	3.55181	14.7826		1	3400037	3400185	2.69802	10.1596
1	3766210	3766334	3.02837	10.6674		1	3403399	3403489	2.2115	5.71599
1	3768853	3768910	2.03136	3.74449		1	3403612	3403823	3.848	23.7517
1	3771043	3771876	4.68585	31.3407		1	3403954	3404281	3.80377	23.161
1	3775568	3775826	3.96586	19.6391		1	3404427	3404483	1.90189	3.39946
1	3775975	3776157	2.59727	6.95587		1	3408185	3408457	3.89223	24.3471
1	3781348	3781440	1.7759	1.88121		1	3408646	3408721	2.34419	6.83659
1	3782942	3783046	3.25582	12.0866		1	3414577	3414840	3.49417	20.7772
1	3784459	3784531	2.19028	4.09065		1	3414933	3415081	2.39068	7.867
1	3784695	3784792	2.90064	9.10248		1	3416381	3416630	5.06196	45.3429
1	3786527	3787223	5.30126	37.2809		1	3416928	3417167	3.83672	25.7304
1	3791446	3791721	2.15398	6.58411		1	3417298	3418094	6.54981	73.4209
1	3792148	3792201	1.69966	2.43575		1	3424907	3425111	3.98069	25.552
1	3792283	3792469	2.26772	7.06262		1	3425224	3425403	4.24607	29.2761
1	3792773	3793767	4.61985	39.9565		1	3425595	3425676	1.72497	2.28181
1	3793979	3794269	3.26479	18.9166		1	3429134	3429255	3.12036	17.1362
1	3794442	3794561	2.14949	5.97222		1	3431753	3431808	1.68982	3.19988
1	3795396	3795570	2.32117	7.53838		1	3433917	3434405	4.33235	54.5204
1	3798735	3798860	2.54546	6.42267		1	3434553	3434816	2.72948	18.2902
1	3807679	3807929	2.51131	9.35793		1	3435221	3435519	2.42207	13.8153
1	3808107	3808507	3.83931	28.0277		1	3435599	3435675	1.62985	3.38435
1	3809053	3809620	2.92996	16.0764		1	3435866	3436034	1.92059	7.03091
1	3810764	3810845	1.99145	5.10175		1	3436928	3437445	3.81762	47.5681
1	3811344	3811670	3.21252	20.2924		1	3439934	3439985	1.65047	3.08013
1	3811836	3811987	1.90496	4.30095		1	3440075	3440415	3.12433	23.6371
1	3812957	3813178	3.42495	22.2011		1	3440527	3440964	3.91235	37.4202
1	3813624	3813984	2.77611	11.836		1	3441280	3441335	1.92135	4.93796
1	3819040	3819253	3.13743	11.06		1	3443425	3443740	3.01291	17.0013
1	3819438	3819495	1.95349	2.75384		1	3447749	3447855	2.26084	8.55912
1	3822745	3822905	2.31308	6.10765		1	3448225	3448280	1.7265	3.17308
1	3823371	3823426	1.94936	3.43115		1	3448447	3448981	3.88727	32.9503
1	3823833	3824046	2.85972	10.9202		1	3449188	3450454	3.70021	30.5121
1	3824174	3824462	2.43944	6.93631		1	3450613	3450767	2.26518	8.59489
1	3824612	3825746	6.34782	57.0388		1	3453702	3454013	3.10255	19.9025
1	3833184	3833236	2.19028	4.09065		1	3456268	3457120	5.79412	53.8654
1	3836951	3837138	3.31502	12.6111		1	3477630	3477708	2.16727	5.35883
1	3838306	3838436	2.48626	6.00871		1	3477924	3478096	3.89223	24.3471
1	3841061	3841115	2.01269	3.0704		1	3482651	3483271	5.08644	42.0622
1	3841204	3841445	3.01903	10.0653		1	3486185	3486478	3.93646	24.9473
1	3845629	3845702	1.73693	2.13554		1	3491502	3491711	4.82106	37.8716
1	3848612	3848823	3.2278	20.8354		1	3495450	3496101	4.82106	37.8716
1	3848977	3849196	2.95841	17.2113		1	3503711	3503885	3.44993	18.6191
1	3849369	3849581	3.34526	23.8367		1	3505236	3505318	2.34419	6.83659
1	3849743	3849991	3.4352	25.8246		1	3510671	3510853	3.14032	14.925
1	3850736	3851089	3.81822	33.8965		1	3511045	3511222	3.44993	18.6191
1	3851227	3851685	2.96396	18.6898		1	3516538	3516720	4.99798	40.6513
1	3851894	3852056	2.25826	8.73507		1	3516854	3517087	4.20184	28.6441
1	3852397	3852540	1.99738	5.7919		1	3524797	3525020	3.14143	17.1094
1	3853567	3853627	1.67615	2.9415		1	3525419	3525479	1.59798	1.83039
1	3853933	3853985	1.88218	4.71218		1	3525765	3525979	3.43199	21.1756
1	3854574	3854630	1.7012	2.84594		1	3526100	3526478	5.83901	62.179
1	3855168	3855243	1.89998	4.19499		1	3527291	3527953	6.07898	68.1055
1	3858429	3858643	3.65975	23.276		1	3534015	3534418	5.19639	55.7948
1	3862623	3863373	5.63378	62.738		1	3534840	3535054	1.73161	3.20577
1	3863444	3863906	4.03796	30.0525		1	3537243	3537465	2.98369	20.2223
1	3863989	3864049	2.05286	4.98891		1	3537751	3538020	4.04119	40.5307
1	3864878	3864988	2.60978	10.3377		1	3538726	3538951	2.71834	15.4884
1	3865256	3865527	2.60179	10.5626		1	3539211	3539303	1.83752	4.14109
1	3865756	3865858	1.91044	3.97403		1	3539559	3540075	3.76827	29.2
1	3866595	3866682	1.83838	3.61366		1	3540283	3540582	3.08984	18.0488
1	3871420	3871930	3.87754	28.8858		1	3545832	3546011	3.49416	19.169
1	3872094	3873487	5.50682	59.1822		1	3554611	3554900	4.59991	34.4849
1	3879400	3879684	2.15006	5.58601		1	3567111	3568081	8.03707	97.9135
1	3880039	3880113	1.77064	2.91718		1	3569863	3570072	3.41174	19.896
1	3880276	3880338	2.02065	4.9594		1	3573105	3573307	3.95579	27.2368
1	3880518	3880612	1.97638	4.68131		1	3575295	3576013	4.05453	27.217
1	3880799	3880926	1.79842	3.252		1	3576159	3576526	3.46352	19.3998
1	3881148	3881383	3.59352	24.841		1	3576706	3577015	6.01375	60.9719
1	3881614	3881830	2.51617	10.1993		1	3577190	3577360	1.92526	3.82529
1	3882643	3882767	1.85771	3.7926		1	3581190	3581281	1.81343	2.82088
1	3883542	3883656	2.05866	5.46633		1	3583041	3583209	4.68837	35.8281
1	3884433	3884741	3.67074	24.8109		1	3590410	3590722	5.52874	49.3365
1	3885070	3885231	1.93304	3.88028		1	3590855	3591026	3.14032	14.925
1	3886977	3887108	1.99476	3.49067		1	3597983	3598283	6.19219	60.871
1	3894247	3894727	4.26265	33.1413		1	3598867	3599020	2.91917	12.4625
1	3894916	3895144	2.48183	9.27939		1	3599774	3599860	2.07881	4.67005
1	3895784	3896005	2.41064	8.63786		1	3600216	3600577	5.66143	51.5863
1	3896949	3897240	2.34838	7.95913		1	3602282	3602468	3.67108	21.4197
1	3897462	3897603	1.98119	4.6306		1	3602627	3602730	2.6538	9.71922
1	3898048	3898100	1.63024	2.0777		1	3607342	3607440	2.74225	10.6069
1	3898388	3898551	2.30082	7.73433		1	3607602	3607873	5.30759	45.6541
1	3898645	3899137	2.92126	14.9559		1	3607983	3608311	2.91917	12.4625
1	3899246	3899680	2.29478	7.58399		1	3608414	3608483	2.07881	4.67005
1	3902505	3902557	1.7509	2.08077		1	3609212	3609297	1.85766	3.10532
1	3907605	3907754	2.54546	6.42267		1	3609544	3609625	1.68074	2.02759
1	3909856	3909918	1.95349	2.75384		1	3611954	3612091	3.98069	25.552
1	3913710	3914409	4.46214	24.9089		1	3617839	3617941	2.9634	12.9426
1	3914528	3914617	2.76332	8.23934		1	3619706	3619853	3.05186	13.9216
1	3914980	3915197	2.24692	4.45014		1	3622471	3622674	2.25573	6.08128
1	3915369	3915493	2.84144	8.63349		1	3626223	3626329	2.56614	10.4348
1	3915604	3915661	1.95349	2.75384		1	3626493	3626713	4.59384	40.433
1	3915848	3915995	4.14377	20.6841		1	3628378	3628803	5.15366	55.7026
1	3922504	3923186	3.78939	48.6081		1	3628918	3629353	6.23793	83.866
1	3923355	3923735	3.98473	56.7385		1	3632689	3632945	4.07131	32.8751
1	3923893	3924320	3.03392	30.816		1	3633732	3633972	4.12979	28.3661
1	3924676	3924834	2.11263	11.2379		1	3639901	3640052	3.00763	13.4291
1	3925238	3925745	2.08164	11.1131		1	3642932	3643283	6.28524	65.0307
1	3925974	3926265	2.24776	14.3334		1	3644973	3645811	5.26647	47.1214
1	3926649	3927094	2.17978	12.9908		1	3648747	3648859	2.35276	7.37366
1	3927707	3927858	1.97298	8.75697		1	3652518	3652778	5.26336	44.929
1	3929586	3929805	2.00367	6.41841		1	3653024	3653488	4.02492	26.1613
1	3929988	3930094	1.9482	5.64489		1	3661717	3662199	6.67872	69.7389
1	3932776	3932860	1.91598	2.9049		1	3662374	3662520	2.55723	9.80016
1	3941234	3941499	4.26217	21.9395		1	3663092	3663222	2.58181	12.5631
1	3946672	3946904	2.84144	8.63349		1	3663402	3663567	2.8902	18.1872
1	3946987	3947243	2.69027	8.02215		1	3665875	3665959	1.98167	6.02014
1	3948820	3948937	1.73666	2.56757		1	3666884	3667369	3.41246	26.5576
1	3951343	3951429	1.61203	1.89462		1	3667457	3667852	6.51063	93.0315
1	3951533	3951625	2.50502	9.57979		1	3668005	3668443	5.20097	60.4797
1	3951703	3952443	4.79936	42.8848		1	3670987	3671058	1.86037	3.67779
1	3952509	3952830	3.14866	16.781		1	3681430	3681693	3.58262	20.2841
1	3952883	3953121	1.95047	4.1289		1	3685648	3685795	3.44993	18.6191
1	3953360	3953786	3.33711	20.575		1	3685966	3686440	8.40368	103.809
1	3958329	3958632	4.4257	30.3682		1	3689032	3689187	2.2115	5.71599
1	3960174	3960424	3.51718	16.1865		1	3694485	3695192	6.79494	85.5483
1	3962080	3962313	4.26835	23.7065		1	3695424	3695512	1.8087	3.31237
1	3969038	3969814	4.94315	35.4647		1	3695567	3695843	3.10249	16.9944
1	3969962	3970049	2.70401	9.16436		1	3696022	3696188	3.54587	23.7517
1	3970120	3970282	1.83672	2.62715		1	3698652	3698899	5.12378	50.817
1	3970481	3970746	2.71535	9.23235		1	3700984	3701196	3.58262	20.2841
1	3970909	3971041	2.27542	5.67519		1	3710433	3710568	3.18455	15.4354
1	3971407	3971565	3.31237	15.9525		1	3710702	3710796	2.03458	4.33862
1	3973626	3973683	2.23157	6.39803		1	3713276	3713376	2.2115	5.71599
1	3975823	3976024	2.58951	7.63385		1	3713545	3713775	2.74225	10.6069
1	3976633	3976844	1.95365	2.91412		1	3716710	3717404	4.55568	33.8193
1	3977468	3977634	3.3144	13.8698		1	3721597	3721811	3.4057	18.0746
1	3977820	3977878	2.23213	4.91021		1	3723240	3723396	2.69802	10.1596
1	3978021	3978316	4.09309	22.8596		1	3727456	3727561	2.87494	11.9887
1	3981788	3981913	2.84144	8.63349		1	3727730	3727795	1.94612	3.70325
1	3981967	3982180	2.36787	5.21044		1	3728148	3728253	2.38842	7.22607
1	3982588	3982812	3.07823	10.5586		1	3731981	3732295	2.38842	7.22607
1	3993467	3993868	4.67654	26.5145		1	3734895	3735356	7.04952	78.3831
1	3999870	3999977	2.01269	3.0704		1	3735525	3735849	4.53289	35.5077
1	4000461	4000526	1.7759	1.88121		1	3736025	3736193	2.69483	10.919
1	4005081	4005536	6.80763	53.7639		1	3739201	3739339	2.07754	7.69577
1	4005627	4005727	1.8351	2.15895		1	3741443	3742113	3.48878	34.2039
1	4009085	4009153	2.07189	3.39894		1	3742252	3742590	3.9112	43.7229
1	4013869	4014248	4.27991	26.376		1	3742799	3742918	3.0176	23.9186
1	4014304	4014890	5.28832	40.0677		1	3743072	3743285	3.40984	32.062
1	4014948	4015472	4.46903	30.0864		1	3743446	3743530	1.85307	5.40063
1	4019894	4020468	3.74887	16.8454		1	3744333	3744627	2.95127	21.8561
1	4020816	4020998	3.7294	16.485		1	3744842	3745422	5.18519	72.7116
1	4027476	4028185	4.76712	30.2907		1	3755068	3755281	3.44993	18.6191
1	4029335	4029610	2.83462	9.76474		1	3757201	3757779	5.70566	52.343
1	4032563	4032649	2.12701	4.29928		1	3757932	3758137	2.34419	6.83659
1	4032816	4032945	2.69403	8.18919		1	3758227	3758451	2.47688	8.02785
1	4035526	4035583	2.02057	3.95114		1	3761156	3761226	2.19863	5.74709
1	4038465	4038527	2.04841	4.09065		1	3764781	3764852	2.38842	7.22607
1	4038703	4039030	2.5847	8.4571		1	3765449	3765698	4.95375	39.9506
1	4039525	4039906	5.79302	51.8425		1	3766220	3766344	3.31724	17.002
1	4040058	4040304	3.07937	13.5921		1	3768780	3768948	3.30868	19.0743
1	4040386	4040611	2.45207	7.39347		1	3771031	3771326	5.93166	63.8572
1	4040817	4040982	2.27287	5.77379		1	3771447	3771912	4.81472	42.4568
1	4046556	4046732	3.01256	15.1508		1	3772094	3772152	1.83427	3.32576
1	4048669	4049296	3.34153	23.162		1	3775497	3775843	5.45094	48.6883
1	4049451	4049735	2.99105	17.5126		1	3775975	3776157	2.56534	8.85916
1	4049936	4050630	3.15239	19.9389		1	3782926	3783055	3.4057	18.0746
1	4050895	4051097	2.08525	6.185		1	3783692	3783765	1.81343	2.82088
1	4051728	4052018	2.43655	9.5843		1	3783818	3783883	1.90189	3.39946
1	4052217	4052369	2.06119	5.65522		1	3784479	3784542	2.09678	4.86633
1	4052539	4052861	2.8694	15.5462		1	3784696	3784792	2.92422	12.6767
1	4057280	4057478	4.14377	20.6841		1	3786542	3787229	6.17704	77.3451
1	4066915	4067063	2.66437	7.58696		1	3790880	3791024	2.07084	9.63451
1	4067547	4068311	5.33052	36.4011		1	3791398	3791721	3.45486	39.3838
1	4068478	4068580	2.20215	4.45302		1	3792086	3792528	3.03521	25.6305
1	4073731	4074327	3.84779	17.6533		1	3792737	3793819	4.24489	54.738
1	4077358	4077498	3.91379	18.5492		1	3794002	3794682	3.1391	28.1339
1	4081276	4081409	2.11046	4.31307		1	3795353	3795625	2.00538	7.63189
1	4082065	4082118	1.91119	3.03349		1	3798732	3798844	3.23812	16.2272
1	4082504	4082716	2.40534	6.37854		1	3807658	3807929	3.00088	22.2423
1	4082865	4083095	3.54225	17.9469		1	3808094	3808564	4.49217	60.0923
1	4083246	4083718	4.27178	28.0415		1	3808799	3808853	1.63574	3.47258
1	4087789	4088126	4.24333	24.9767		1	3809323	3809697	3.74537	46.2093
1	4088266	4088412	2.30937	5.28807		1	3810737	3810875	2.32437	13.7703
1	4088594	4088729	2.44671	6.08075		1	3811336	3811681	3.41282	37.8594
1	4089110	4089327	2.98985	10.2786		1	3811857	3811990	2.06389	9.37282
1	4093403	4093698	3.99271	23.7988		1	3812924	3813241	3.51279	38.1958
1	4094342	4094647	4.63143	30.9527		1	3813604	3814021	4.1398	47.0196
1	4097402	4098370	4.49518	29.3653		1	3819072	3819235	3.27554	17.5421
1	4102892	4103428	3.78018	18.7693		1	3822721	3822968	2.81181	17.8943
1	4103742	4104342	5.27807	36.7678		1	3823434	3823562	2.11646	7.75926
1	4107037	4107207	2.82143	9.36106		1	3823657	3824476	5.25134	70.7335
1	4111698	4111776	2.0556	4.56543		1	3824608	3825195	4.12886	42.1073
1	4112429	4112574	2.38081	7.09439		1	3825326	3825775	5.89928	85.0866
1	4112888	4112947	1.7768	2.53634		1	3833187	3833236	1.94612	3.70325
1	4113271	4113500	2.70252	10.0746		1	3836964	3837149	4.33453	30.5536
1	4114138	4114286	2.58	8.70799		1	3838318	3838465	4.24607	29.2761
1	4114422	4114842	3.7431	21.7383		1	3841252	3841428	3.848	23.7517
1	4114902	4115100	3.99647	25.1599		1	3848615	3848823	3.20534	19.858
1	4115258	4115486	3.80954	22.7232		1	3849037	3849191	3.10579	18.7672
1	4115582	4115760	2.7702	10.5186		1	3849351	3849565	2.97838	17.2461
1	4115941	4116032	2.27313	6.00045		1	3849735	3850064	3.92717	33.0944
1	4122993	4123398	2.84144	8.63349		1	3850728	3851295	5.65507	69.254
1	4123645	4123940	3.53791	14.7123		1	3851399	3851690	3.34056	23.2054
1	4124797	4124856	2.0675	3.73915		1	3851835	3852037	2.85247	15.7634
1	4128431	4128545	2.44573	7.61581		1	3852537	3852652	1.67349	2.69561
1	4129660	4130056	3.44117	18.3655		1	3853937	3853985	1.62132	2.34309
1	4132447	4133003	3.29023	22.4561		1	3858402	3858682	3.75057	25.2691
1	4136152	4136475	3.28405	23.4297		1	3862619	3863249	5.77963	87.0858
1	4136573	4136666	2.0174	5.94685		1	3863346	3863417	1.84353	4.78496
1	4136853	4137073	1.97594	5.62581		1	3863474	3863843	3.51235	29.6765
1	4137313	4137427	1.60051	2.37819		1	3863983	3864053	2.27335	9.44695
1	4137484	4137656	2.29025	9.45512		1	3864781	3865047	3.20548	23.9253
1	4137931	4137996	1.7031	3.01579		1	3865151	3865527	4.07651	43.1515
1	4138361	4138459	1.65944	2.64753		1	3865702	3865833	2.1443	8.59211
1	4138796	4139067	2.5935	12.6386		1	3870165	3870259	1.89965	7.11121
1	4139304	4139392	1.59579	2.14921		1	3870652	3870841	2.36484	13.7795
1	4141465	4141642	1.91132	4.05381		1	3870952	3871089	1.93399	6.93596
1	4141845	4142215	2.88249	13.4478		1	3871407	3873474	4.88251	72.8764
1	4142471	4142579	2.66216	10.2628		1	3878326	3878786	2.57785	15.9657
1	4142985	4143074	1.68783	2.02205		1	3878869	3878944	1.56253	2.66085
1	4146395	4146559	3.33379	14.2002		1	3879369	3879693	2.45738	15.1237
1	4148934	4149359	4.14377	20.6841		1	3879907	3880170	2.33025	13.9567
1	4154231	4154657	2.48626	6.00871		1	3880817	3880899	1.68673	4.59595
1	4161787	4161842	1.95349	2.75384		1	3881148	3881360	2.39877	16.174
1	4162693	4162978	4.91333	29.2437		1	3881557	3881830	2.29292	14.1806
1	4164612	4164841	3.25582	12.0866		1	3882065	3882183	1.86376	7.078
1	4170579	4170662	1.95349	2.75384		1	3882635	3882743	1.71196	4.99907
1	4170834	4171430	5.26851	33.4893		1	3882962	3883250	2.29545	14.3291
1	4171500	4171621	1.8351	2.15895		1	3883471	3883759	2.60676	19.7956
1	4176829	4177088	3.2642	12.7498		1	3883943	3884036	1.4826	2.21106
1	4180514	4181018	4.80461	33.7959		1	3884440	3884819	3.40333	35.5093
1	4181130	4181401	3.5446	17.7304		1	3885077	3885432	2.62055	17.0353
1	4181695	4181995	3.26823	14.6276		1	3887007	3887110	1.72634	3.28408
1	4183492	4183695	2.81616	9.49856		1	3894242	3894756	4.23354	52.5554
1	4185158	4185344	3.42349	15.1691		1	3894884	3895192	3.45973	34.7256
1	4194348	4194734	3.5759	19.1012		1	3895670	3896086	3.82854	43.8892
1	4194835	4195427	2.37822	6.71649		1	3896944	3897182	2.69413	18.8141
1	4197038	4197179	1.82853	2.72233		1	3897510	3897586	1.55322	2.62956
1	4197336	4197555	2.6425	9.101		1	3898042	3898164	1.61161	3.19288
1	4197644	4197700	1.77537	2.41776		1	3898392	3898455	1.72572	4.37003
1	4197918	4198091	2.99057	12.6273		1	3898652	3899122	3.4078	34.4706
1	4198153	4198535	3.22115	15.3354		1	3899256	3899393	1.90818	6.39283
1	4198777	4198872	1.88159	3.31648		1	3899527	3899685	1.64817	3.20069
1	4203577	4203880	5.7392	40.9453		1	3902443	3902574	2.7289	10.9998
1	4206523	4207128	5.26736	34.9139		1	3907599	3907805	2.74225	10.6069
1	4209189	4209320	2.30867	4.82665		1	3909849	3909947	1.90189	3.39946
1	4213351	4213429	2.2678	7.175		1	3913692	3913925	4.82106	37.8716
1	4216293	4217245	3.41546	30.2117		1	3914016	3914409	5.83835	54.6319
1	4217408	4217876	4.14383	46.5611		1	3914567	3914657	2.74225	10.6069
1	4218146	4218979	2.53488	14.7167		1	3915011	3915178	2.38842	7.22607
1	4219083	4219471	2.77811	20.8308		1	3915387	3915499	1.90189	3.39946
1	4219708	4219796	1.78721	5.21105		1	3915843	3915978	4.37876	31.1985
1	4220220	4220353	1.60938	3.51099		1	3922410	3923180	3.68032	77.092
1	4222923	4223029	2.07151	7.86829		1	3923378	3923688	2.99513	50.2163
1	4223396	4223475	1.80811	4.54298		1	3923891	3924337	3.0468	54.1758
1	4223742	4224118	4.13746	42.3091		1	3924663	3924859	2.30108	26.2983
1	4224190	4224635	3.13217	20.9083		1	3925256	3925748	2.18962	23.1058
1	4224720	4225532	3.89855	31.6639		1	3925958	3926270	2.18306	22.9493
1	4234147	4234207	1.8943	2.44993		1	3926623	3927093	2.39415	30.5009
1	4236520	4236662	2.47556	6.22475		1	3927357	3927413	1.57129	6.15083
1	4236772	4236867	3.07106	11.2768		1	3927651	3927848	2.43614	30.1497
1	4237080	4237143	2.06055	3.62351		1	3928296	3928371	1.4684	3.63032
1	4237399	4237690	2.587	7.3307		1	3929473	3929812	2.27873	17.8124
1	4238023	4238100	1.97574	3.16314		1	3932805	3932880	2.5065	10.6678
1	4240534	4240684	2.79542	8.72748		1	3941216	3941535	5.26336	44.929
1	4240738	4241056	2.38381	5.64895		1	3946688	3946879	3.05186	13.9216
1	4241218	4241351	2.24085	4.84447		1	3947056	3947234	3.06088	15.5075
1	4241541	4241716	1.89116	2.65728		1	3948835	3948937	1.99948	7.16228
1	4245809	4245931	2.13108	3.73915		1	3951121	3951854	3.02994	25.0018
1	4246060	4246212	2.48626	6.00871		1	3951943	3952781	5.45414	87.8061
1	4249467	4249757	3.19662	11.5694		1	3952866	3953173	1.95852	6.78421
1	4253705	4253865	3.24	12.2072		1	3953362	3953856	4.3	57.8795
1	4257643	4257729	1.77617	2.71535		1	3958279	3958670	6.37915	85.0417
1	4257943	4258143	3.15233	16.0258		1	3960148	3960453	3.91954	27.2018
1	4258286	4258611	4.41358	33.8538		1	3962003	3962335	5.13915	44.6102
1	4258821	4259222	2.94303	13.0236		1	3969000	3969828	7.15509	103.249
1	4259372	4259553	3.7998	23.6582		1	3969963	3970296	2.5409	11.365
1	4261694	4262055	5.13188	45.5307		1	3970457	3970750	4.32248	40.211
1	4262311	4262545	2.81797	12.1329		1	3970912	3971207	2.9376	16.6995
1	4265298	4265465	2.30192	6.04406		1	3971361	3971576	3.69014	28.6838
1	4267701	4268458	6.88165	60.5646		1	3973573	3973750	3.2636	24.3424
1	4272134	4272522	3.022	10.4538		1	3973847	3973921	1.58092	2.23717
1	4278057	4278188	2.38465	6.14176		1	3977474	3977646	3.05186	13.9216
1	4278330	4278627	3.80074	19.8998		1	3978021	3978312	4.95375	39.9506
1	4281065	4281243	2.84577	13.0043		1	3981770	3981874	3.22878	15.9516
1	4281443	4281504	1.76373	2.93769		1	3982112	3982180	1.68074	2.02759
1	4282047	4282214	2.19115	7.86511		1	3982649	3982804	3.89223	24.3471
1	4282289	4282411	2.6735	14.5498		1	3986150	3986285	2.6538	9.71922
1	4285654	4286190	2.17848	13.675		1	3993529	3993867	5.88258	55.4011
1	4286431	4287059	2.45695	20.1629		1	3997005	3997074	2.16727	5.35883
1	4287305	4287629	2.75783	27.7076		1	3999910	3999978	1.94612	3.70325
1	4287701	4287858	1.48868	2.78324		1	4000242	4000386	2.12304	5.01015
1	4288280	4288625	2.43198	19.8961		1	4000443	4000495	1.85766	3.10532
1	4288849	4288927	1.74729	6.28505		1	4005184	4005524	6.5018	66.4767
1	4289181	4289392	1.75032	6.32175		1	4005627	4005690	1.63651	1.7839
1	4289628	4289682	1.55045	3.54029		1	4009073	4009324	2.60957	9.28571
1	4289922	4290007	1.85867	8.01746		1	4013862	4014268	5.01309	41.8103
1	4290233	4291288	4.13015	72.5016		1	4014317	4015276	5.52874	49.3365
1	4292766	4292820	1.50915	2.15168		1	4019913	4020528	5.48451	48.593
1	4298099	4298268	3.26061	13.9621		1	4020828	4020981	4.64414	35.1545
1	4298653	4299071	2.64813	8.09809		1	4024410	4024515	3.09705	16.9495
1	4301794	4302015	3.65908	18.4839		1	4027382	4028265	4.80354	43.6742
1	4302104	4302561	5.20789	39.1202		1	4029274	4029703	4.05721	31.0932
1	4302632	4302724	2.12136	4.45647		1	4030164	4030215	2.4946	9.22494
1	4306500	4306677	2.48161	6.64902		1	4032520	4032612	1.86382	3.76323
1	4307154	4307283	2.07189	3.39894		1	4032820	4032974	2.78609	12.703
1	4307367	4307420	2.60466	6.84627		1	4035530	4035578	2.05428	6.14766
1	4307723	4307882	3.43341	13.6826		1	4036978	4037258	2.20948	8.35367
1	4307993	4308162	2.54546	6.42267		1	4037646	4037727	1.95953	5.44456
1	4312799	4312979	3.88252	23.2595		1	4037997	4038150	1.77074	3.57235
1	4313183	4313324	2.58595	8.46475		1	4038417	4038563	2.64037	13.3817
1	4313449	4313782	3.63222	19.7318		1	4038703	4039059	3.14359	21.0835
1	4313963	4314019	1.81204	2.64357		1	4039504	4039908	4.78192	53.9867
1	4314389	4314513	2.32856	6.5424		1	4040059	4040241	3.73991	32.4204
1	4314727	4314817	2.41698	7.43636		1	4040364	4040659	3.60632	29.7648
1	4316892	4317307	3.75388	27.9963		1	4040827	4040953	1.89122	4.72026
1	4319219	4319286	2.35898	7.43656		1	4041072	4041255	2.09952	6.8588
1	4319961	4320221	2.47103	8.16331		1	4046276	4046358	1.9146	6.00678
1	4320274	4320649	5.70345	54.1946		1	4046542	4046735	3.03476	24.1282
1	4320746	4320951	2.50166	8.49011		1	4048584	4049323	3.45445	40.5057
1	4325848	4326144	4.14841	25.4482		1	4049453	4049756	3.19026	33.2386
1	4326306	4326468	2.51754	7.91537		1	4049918	4050545	3.96161	54.2832
1	4326670	4326828	2.65523	9.7694		1	4051239	4051318	1.59412	3.34728
1	4326930	4327305	2.47868	8.86432		1	4051739	4052029	2.92002	25.0209
1	4327897	4328049	1.98711	4.98944		1	4052208	4052376	2.78349	22.1712
[truncated: 13,406 more rows]

## Sheet: Table S5
Table S5. Peaks of H3K9ac modification in F. graminearum genome under different treatments.
[truncated: 6,624 more rows]

[truncated: 6 more sheets: Table S6, Table S7, Table S8, Table S9, Table S10, Table S11]
